# Supplementary material for: Direct purification of detergent-insoluble membranes from Medicago truncatula root microsomes: comparison between floatation and sedimentation
Source: BMC Plant Biol. 2014 Sep 30;14:255. doi: 10.1186/s12870-014-0255-x (PMC4193990; doi:10.1186/s12870-014-0255-x)
Supplement: Additional file 2: Table A1. — List of the 874 nonredundant proteins identified in all fractions. [file 12870_2014_255_MOESM2_ESM.xlsx]

## Sheet: Additional table A1
Additional Table A1 : List of the 874 nonredundant proteins identified by GeLC-MS/MS within either the Rapid (R), Gradient (G)-DIMs and Microsomal (Mic) fractions. Accessions and annotations refer to the Medicago truncatula pseudomolecule database (http://www.jcvi.org/cgi-bin/medicago/annotation.cgi) version 3.5v3. Quantification of proteins was achieved by normalized spectral abundance factor (N…
FUNCTIONS	FRACTIONS			PROTEIN IDENTIFICATIONS			MIC protein abondances			R-DIM protein abondances							G-DIM protein abondances							R-DIM vs Mic			G-DIM vs Mic			STRUCTURES and LIPID MODIFICATIONS						LOCALIZATIONS			FUNCTIONS
	R-DIM	G-DIM	Mic	Accessions	Description	Mw (kDa)	Mean Mic peptides	Mic SCP/Mw	Mic Normalised	R Exp1	R Exp2	R1 SCP/Mw	R2 SCP/Mw	R1 Normalised	R2 Normalised	Mean R peptides	G Exp1	G Exp2	G1 SCP/Mw	G2 SCP/Mw	G1 Normalised	G2 Normalised	Mean G peptides	R1/Mic	R2/Mic	Mean R/Mic	G1/Mic	G2/Mic	Mean G/Mic	a helices	b strands	SP	GPI probability	Myr sites	Palm sites	Localization TAIR or LegumIP (*)	TAIR homology %	TAIR Accession N°	Functional group
Cell structure and Membrane shaping		G2X	Mic	Medtr3g106430.1	Flotillin-like protein	52.6	0.333333	0.00633714	1.45358e-06								2	2	0.0380228	0.0380228	1.97624e-05	2.07548e-05	2.02586e-05				13.5956	14.2784	13.937		2					PM/PLM/Mvac	74	AT5G25260.1: 74.32, 0.0, 714, located in, vacuolar membrane, ; AT5G64870.1: 70.95, 0.0, 647, located in, plasma membrane, vacuole, ; AT5G25250.1: 75.05, 0.0, 717, located in, plasmodesma, vacuolar membrane, vacuole, ;	Membrane shaping
		G2X	Mic	Medtr3g093220.1	Stomatin-like protein	43.3	3.83333	0.0885296	2.03065e-05								7	7	0.161663	0.161663	8.40243e-05	8.82439e-05	8.61341e-05				4.1378	4.3456	4.2417		2					M/Mito	78	AT5G54100.1: 78.71, 9e-176, 500, ; located in , mitochondrion, membrane, :	Membrane shaping
			Mic (DIM-)	Medtr7g006280.1	Epsin-like protein	102.8	0.5	0.00486381	1.11564e-06																						10					PM *			Membrane shaping
	R	G	Mic	Medtr7g026230.1	Actin 4	41.7	10	0.239808	5.50061e-05	2	4	0.0479616	0.0959233	2.29043e-05	4.69522e-05	3.49282e-05	3	1	0.0719424	0.0239808	3.73921e-05	1.309e-05	2.5241e-05	0.416396	0.853581	0.634989	0.679782	0.237973	0.458877							PM/PLM/Mchloro/CW/Cyto/Nuc/Vac	96	AT5G59370.1: 96.02, 0.0, 756, ; AT3G46520.1: 96.29, 0.0, 758, located in, chloroplast envelope, chloroplast stroma, ; AT2G37620.2: 96.29, 0.0, 762, located in, cell wall, cytosol, plasma membrane, plasmodesma, ; AT3G18780.1: 91.64, 0.0, 702, located in, membrane, nucleus, ; AT3G12110.1: 97.61, 0.0, 770, located in, chloroplast envelope, chloroplast stroma, plasma membrane, plasmodesma, ; AT5G0981…	Cell structure
	R	G	Mic	Medtr2g008050.1 Medtr3g095530.1	Actin	41.5	9.16667	0.220884	5.06652e-05	4	2	0.0963855	0.0481928	4.60294e-05	2.35892e-05	3.48093e-05	1	3	0.0240964	0.0722892	1.25241e-05	3.94591e-05	2.59916e-05	0.9085	0.46559	0.687045	0.247193	0.778821	0.513007						1	PM/PLM/Mchloro/Cyto/Nuc/CW/Vac	92	AT5G59370.1: 92.04, 0.0, 738, ; AT3G46520.1: 91.78, 0.0, 736, located in, chloroplast envelope, chloroplast stroma, ; AT2G37620.2: 92.04, 0.0, 741, located in, cell wall, cytosol, plasma membrane, plasmodesma, ; AT3G18780.1: 88.92, 0.0, 689, located in, membrane, nucleus, ; AT3G12110.1: 94.16, 0.0, 751, located in, chloroplast envelope, chloroplast stroma, plasma membrane, plasmodesma, ; AT5G0981…	Cell structure
	R2X	G	Mic	Medtr5g098420.1	Fasciclin-like arabinogalactan protein	45	7.66667	0.17037	3.90788e-05	10	14	0.222222	0.311111	0.000106123	0.000152282	0.000129202	1	2	0.0222222	0.0444444	1.155e-05	2.42601e-05	1.7905e-05	2.71563	3.89678	3.30621	0.295557	0.620799	0.458178	1	2	Y	99.9%			PM/AnchorM *			Cell structure
	R2X	G	Mic	Medtr7g075270.1	Fasciclin-like arabinogalactan protein	42.4	8.16667	0.19261	4.418e-05	15	6	0.353774	0.141509	0.000168946	6.92655e-05	0.000119106	1	5	0.0235849	0.117925	1.22583e-05	6.43693e-05	3.83138e-05	3.82405	1.5678	2.69592	0.277462	1.45698	0.86722		2	Y	99.9%			PM/AnchorM *			Cell structure
		G	Mic	Medtr3g110720.1	Tubulin alpha-7 chain	49.4	6.5	0.131579	3.0181e-05								3	1	0.0607287	0.0202429	3.15638e-05	1.10496e-05	2.13067e-05				1.04582	0.366112	0.705965						1	PM/PLM/Mvac/CW/Cyto/Nuc/Chloro	98	AT4G14960.2: 98.39, 0.0, 868, located in, cell wall, cytosol, membrane, nucleolus, plasma membrane, plasmodesma, vacuole, ; AT1G64740.1: 90.34, 0.0, 813, located in, plasma membrane, ; AT1G50010.1: 98.16, 0.0, 866, located in, cell wall, membrane, ; AT5G19780.1: 93.79, 0.0, 839, located in, cell wall, membrane, plasmodesma, ; AT1G04820.1: 98.16, 0.0, 866, located in, cell wall, chloroplast, chlor…	Cell structure
		G	Mic	Medtr3g005560.1	Cellulose synthase	79.4	14	0.176322	4.0444e-05								3	3	0.0377834	0.0377834	1.96379e-05	2.06241e-05	2.0131e-05				0.485558	0.509942	0.49775	6						M *			Cell structure
	R2X	G2X	Mic	Medtr4g015460.1	Beta-glucosidase G1	57.5	35.8333	0.623188	0.000142944	181	130	3.14783	2.26087	0.00150326	0.00110664	0.00130495	67	47	1.16522	0.817391	0.000605622	0.000446174	0.000525898	10.5164	7.74178	9.1291	4.23678	3.12132	3.67905							M *			Cell structure
	R2X	G2X	Mic	Medtr4g101650.1	Monocopper oxidase-like protein SKU5	66.1	5.16667	0.0781644	1.7929e-05	24	17	0.363086	0.257186	0.000173394	0.000125886	0.00014964	10	9	0.151286	0.136157	7.86309e-05	7.43217e-05	7.64763e-05	9.67113	7.02139	8.34626	4.38569	4.14534	4.26551	1		Y	99.7%		1	PM/PLM/Mvac/CW/AnchorM/Apopl	79	AT4G12420.2: 79.54, 0.0, 949, ; AT4G12420.1: 79.54, 0.0, 949, located in, anchored to plasma membrane, apoplast, cell wall, membrane, plant-type cell wall, plasma membrane, plasmodesma, vacuolar membrane, ;	Cell structure
	R2X	G2X	Mic	Medtr7g050870.1	Pectinesterase	60.4	2	0.0331126	7.59521e-06	27	10	0.44702	0.165563	0.000213477	8.10391e-05	0.000147258	1	3	0.0165563	0.0496689	8.60514e-06	2.71118e-05	1.78585e-05	28.1067	10.6698	19.3883	1.13297	3.5696	2.35128	1						CW *			Cell structure
		G2X	Mic	Medtr4g030140.1	Dynamin-2B	100	5.83333	0.0583333	1.33802e-05								8	6	0.08	0.06	4.158e-05	3.27511e-05	3.71656e-05				3.10757	2.44772	2.77765		2				1	PM/PLM/Mvac	76	AT1G59610.1: 76.76, 0.0, 1384, located in, plasma membrane, plasmodesma, vacuole, ; AT1G10290.1: 76.63, 0.0, 1353, located in, membrane, plasma membrane, plasmodesma, vacuolar membrane, ;	Cell structure
		G2X	Mic	Medtr2g028670.1	Actin depolymerizing factor 2	16	0.5	0.03125	7.16798e-06								1	1	0.0625	0.0625	3.24844e-05	3.41157e-05	3.33001e-05				4.53188	4.75946	4.64567						1	PM/PLM/Cyto/Chloro	81	AT3G46010.1: 81.29, 2e-85, 249, ; AT3G46000.1: 80.58, 2e-80, 237, located in, plasma membrane, ; AT5G59890.2: 80.30, 9e-78, 230, ; AT5G59880.1: 82.01, 3e-86, 251, located in, chloroplast, cytosol, plasma membrane, plasmodesma, ; AT5G59890.1: 81.29, 3e-83, 244, ; AT3G46010.2: 81.16, 9e-85, 248, ; AT5G59880.2: 72.66, 6e-72, 215, located in, chloroplast, cytosol, plasma membrane, plasmodesma, ;	Cell structure
		G2X	Mic	Medtr3g113970.1	Tubulin beta chain	50.5	5.83333	0.115512	2.64955e-05								8	5	0.158416	0.0990099	8.23367e-05	5.40447e-05	6.81907e-05				3.10757	2.03977	2.57367						3	PM/PLM/Mvac/CW/Cyto/Nuc/Golgi/Chloro	93	AT5G23860.1: 93.52, 0.0, 830, located in, Golgi apparatus, membrane, ; AT5G12250.1: 93.29, 0.0, 832, located in, plasma membrane, ; AT1G20010.1: 94.21, 0.0, 836, located in, cell wall, chloroplast, chloroplast stroma, membrane, plasma membrane, vacuolar membrane, ; AT5G62700.1: 93.29, 0.0, 829, located in, Golgi apparatus, cell wall, plasmodesma, ; AT1G75780.1: 94.68, 0.0, 839, located in, vacuol…	Cell structure
		G2X	Mic	Medtr4g019110.1	Tubulin beta chain	50.4	7.16667	0.142196	3.26162e-05								10	4	0.198413	0.0793651	0.000103125	4.33215e-05	7.32233e-05				3.16178	1.32822	2.245						2	PM/PLM/Mvac/CW/Cyto/Nuc/Golgi/Chloro	96	AT5G23860.1: 96.98, 0.0, 855, located in, Golgi apparatus, membrane, ; AT5G12250.1: 95.58, 0.0, 847, located in, plasma membrane, ; AT1G20010.1: 93.27, 0.0, 831, located in, cell wall, chloroplast, chloroplast stroma, membrane, plasma membrane, vacuolar membrane, ; AT5G62700.1: 97.21, 0.0, 858, located in, Golgi apparatus, cell wall, plasmodesma, ; AT1G75780.1: 93.97, 0.0, 838, located in, vacuol…	Cell structure
		G2X		AC235758_29.1	Dynamin-related protein 1A	67.9											1	1	0.0147275	0.0147275	7.65465e-06	8.03905e-06	7.84685e-06												1	PM/PLM/Mvac/Cyto	81	AT5G42080.1: 81.91, 0.0, 1056, located in, cytosol, plasma membrane, plasmodesma, vacuolar membrane, vacuole, ; AT5G42080.3: 81.09, 0.0, 1039, ; AT5G42080.2: 85.31, 0.0, 777, located in, cytosol, plasma membrane, vacuolar membrane, vacuole, ; AT3G61760.1: 84.21, 0.0, 1072, ;	Cell structure
	R2X		Mic	Medtr7g024730.1	UPF0497 membrane protein 17	20.1	2.16667	0.107794	2.47254e-05	5	3	0.248756	0.149254	0.000118795	7.30562e-05	9.59255e-05								4.80457	2.9547	3.87964				4	3					M *			Cell structure
	R2X		Mic	Medtr5g046030.1	Alpha-1 4-glucan-protein synthase	41.1	2	0.0486618	1.11618e-05	12	4	0.291971	0.0973236	0.000139432	4.76376e-05	9.35348e-05								12.4919	4.26791	8.37989									3	PLM/Mvac/CW/Cyto/Ribo	77	AT5G50750.1: 77.33, 0.0, 586, ; AT5G15650.1: 89.47, 0.0, 649, located in, cell wall, cytosolic ribosome, ; AT3G02230.1: 90.50, 0.0, 648, located in, cell wall, cytosol, cytosolic ribosome, vacuolar membrane, ; AT3G08900.1: 88.47, 0.0, 660, located in, plasmodesma, ;	Cell structure
	R2X			Medtr8g023310.1	Pectinesterase	64.4				4	10	0.0621118	0.155279	2.96618e-05	7.60056e-05	5.28337e-05														1			99.4%		4	PM/Apopl	70	AT3G14310.1: 70.85, 0.0, 832, located in, apoplast, plasma membrane, ;	Cell structure
	R2X			Medtr4g120150.1	Dynein light chain 1 cytoplasmic-like protein	14.2				1	2	0.0704225	0.140845	3.36306e-05	6.89403e-05	5.12855e-05																				Cyto *			Cell structure
	R2X			Medtr7g050950.1	Pectinesterase	60.4				4	6	0.0662252	0.0993377	3.16262e-05	4.86235e-05	4.01248e-05														1					2	PM/CW *			Cell structure
	R2X			Medtr4g014960.1	Defective in exine formation	99.2				2	3	0.0201613	0.0302419	9.62812e-06	1.48027e-05	1.22154e-05														1		Y			1	M/CW *			Cell structure
			Mic (DIM-)	Medtr1g026020.1	Expansin	27.7	0.333333	0.0120337	2.76023e-06																							Y			2	CW	78	AT1G20190.1: 78.11, 5e-139, 395, located in, cell wall, ;	Cell structure
			Mic (DIM-)	AC235753_1023.1	Callose synthase 10	75.7	0.5	0.00660502	1.51503e-06																					9					3	PM/PLM/Golgi	83	AT2G36850.1: 83.85, 0.0, 1135, located in, Golgi apparatus, plasma membrane, plasmodesma, ; AT3G07160.1: 75.20, 0.0, 1028, located in, Golgi apparatus, plasma membrane, ;	Cell structure
			Mic (DIM-)	Medtr8g105580.1	Dynamin-related protein 1C	68.9	0.333333	0.00483793	1.1097e-06																										2	PM/PLM/Mvac/Cyto	74	AT2G44590.3: 74.35, 0.0, 966, ; AT1G14830.1: 87.70, 0.0, 1130, located in, cell cortex, cytoplasm, membrane, plasma membrane, plasmodesma, ; AT2G44590.2: 71.59, 0.0, 922, ; AT2G44590.1: 71.47, 0.0, 919, ; AT5G42080.2: 73.66, 0.0, 681, located in, cytosol, plasma membrane, vacuolar membrane, vacuole, ; AT3G60190.1: 77.24, 0.0, 1015, located in, plasma membrane, plasmodesma, vacuolar membrane, vacu…	Cell structure
			Mic (DIM-)	Medtr1g116470.1	Callose synthase 9	128.7	0.833333	0.00647501	1.48521e-06																					10					1	PM/Golgi	77	AT3G07160.1: 77.42, 0.0, 1722, located in, Golgi apparatus, plasma membrane, ;	Cell structure
			Mic (DIM-)	Medtr5g023960.1	Phosphatidylinositide phosphatase SAC1	67.5	0.833333	0.0123457	2.83179e-06																					3					5	PM/PLM	74	AT3G51460.1: 74.45, 0.0, 967, located in, plasma membrane, plasmodesma, ; AT5G66020.1: 74.40, 0.0, 952, ;	Cell structure
			Mic (DIM-)	Medtr8g085980.1	Alpha-tubulin	49.4	5.5	0.111336	2.55377e-05																										1	PM/PLM/Mvac/CW/Cyto/Nuc/Chloro	92	AT4G14960.2: 92.64, 0.0, 832, located in, cell wall, cytosol, membrane, nucleolus, plasma membrane, plasmodesma, vacuole, ; AT1G64740.1: 93.56, 0.0, 836, located in, plasma membrane, ; AT1G50010.1: 92.87, 0.0, 834, located in, cell wall, membrane, ; AT5G19780.1: 98.85, 0.0, 873, located in, cell wall, membrane, plasmodesma, ; AT1G04820.1: 92.87, 0.0, 834, located in, cell wall, chloroplast, chlor…	Cell structure
			Mic (DIM-)	Medtr3g030040.1	Cellulose synthase	120.7	1.5	0.0124275	2.85056e-06																					8					6	PM/PLM/Golgi	85	AT5G05170.1: 85.06, 0.0, 1902, located in, Golgi apparatus, plasma membrane, plasmodesma, ;	Cell structure
			Mic (DIM-)	Medtr4g055520.1	Glucomannan 4-beta-mannosyltransferase 2	62.4	2.83333	0.045406	1.0415e-05																					5					1	Golgi	78	AT5G22740.1: 78.70, 0.0, 883, located in, Golgi apparatus, ;	Cell structure
			Mic (DIM-)	Medtr2g028480.1	Endoglucanase 25	69	1.16667	0.0169082	3.87833e-06																					1						PM/Golgi	81	AT5G49720.1: 81.71, 0.0, 991, located in, Golgi apparatus, plasma membrane, ; AT4G24260.1: 72.30, 0.0, 858, located in, plasma membrane, ;	Cell structure
			Mic (DIM-)	Medtr7g093260.1	Actin	41.6	8.33333	0.200321	4.59486e-05																											PM/PLM/Mchloro/CW/Cyto/Nuc/Vac	95	AT5G59370.1: 95.49, 0.0, 758, ; AT3G46520.1: 95.76, 0.0, 759, located in, chloroplast envelope, chloroplast stroma, ; AT2G37620.2: 95.49, 0.0, 759, located in, cell wall, cytosol, plasma membrane, plasmodesma, ; AT3G18780.1: 90.81, 0.0, 696, located in, membrane, nucleus, ; AT3G12110.1: 95.76, 0.0, 760, located in, chloroplast envelope, chloroplast stroma, plasma membrane, plasmodesma, ; AT5G0981…	Cell structure
			Mic (DIM-)	Medtr8g092590.1	Cellulose synthase A catalytic subunit 6	123.8	0.333333	0.00269251	6.17596e-07																					8					11	PM	82	AT5G64740.1: 82.33, 0.0, 1846, located in, membrane, plasma membrane, ; AT2G21770.1: 80.66, 0.0, 1823, located in, plasma membrane, ; AT4G39350.1: 81.47, 0.0, 1792, located in, plasma membrane, ; AT5G09870.1: 80.84, 0.0, 1805, located in, plasma membrane, ;	Cell structure
			Mic (DIM-)	Medtr5g007350.1	Interactor of constitutive active ROPs 5	99.3	1.16667	0.0117489	2.69491e-06																										5	Chloro *			Cell structure
			Mic (DIM-)	Medtr8g023500.1	Kinesin-4	35.2	0.333333	0.0094697	2.17211e-06																											PM/Mito *			Cell structure
			Mic (DIM-)	Medtr7g050980.1	Pectinesterase 1	61.1	1.16667	0.0190944	4.37978e-06																					1					1	PM/CW *			Cell structure
			Mic (DIM-)	Medtr8g043510.1	SUN domain-containing protein 2	50.3	0.5	0.00994036	2.28007e-06																					1						Mnuc/ER *			Cell structure
Defense and Cell rescue	R	G	Mic	Medtr4g095450.1	Peroxidase	35.3	21.6667	0.613787	0.000140788	15	22	0.424929	0.623229	0.000202927	0.000305056	0.000253992	10	8	0.283286	0.226629	0.000147238	0.000123706	0.000135472	1.44137	2.16678	1.80408	1.04582	0.87867	0.962244			Y			1	EndoM	72	AT4G37530.2: 72.09, 2e-138, 397, ; AT4G37520.1: 70.07, 1e-157, 448, ;	Defense and Cell rescue
	R	G	Mic	Medtr2g029740.1	Peroxidase	38.6	22	0.569948	0.000130732	12	8	0.310881	0.207254	0.000148463	0.000101446	0.000124954	12	15	0.310881	0.388601	0.00016158	0.000212118	0.000186849	1.13563	0.775983	0.955804	1.23597	1.62254	1.42926			Y	99.2%		3	CW *			Defense and Cell rescue
	R	G	Mic	Medtr4g013770.1	Disease resistance response protein	21.2	5.83333	0.275157	6.31143e-05	3	4	0.141509	0.188679	6.75785e-05	9.2354e-05	7.99663e-05	5	4	0.235849	0.188679	0.000122583	0.000102991	0.000112787	1.07073	1.46328	1.26701	1.94223	1.63182	1.78702		9	Y				M *			Defense and Cell rescue
	R	G	Mic	Medtr4g127670.1	Peroxidase	35.6	8	0.224719	5.1545e-05	3	7	0.0842697	0.196629	4.02434e-05	9.62453e-05	6.82444e-05	2	1	0.0561798	0.0280899	2.91995e-05	1.53329e-05	2.22662e-05	0.780743	1.86721	1.32398	0.566485	0.297466	0.431976			Y			3	EndoM	74	AT2G18980.1: 74.29, 7e-174, 489, ; AT4G30170.1: 76.57, 9e-171, 481, ;	Defense and Cell rescue
	R	G	Mic	Medtr4g107810.1 Medtr4g107730.1 Medtr4g107720.1 Medtr4g107760.1 Medtr4g107830.1	Hypersensitive-induced response protein	32.8	11	0.335366	7.69247e-05	4	3	0.121951	0.0914634	5.82384e-05	4.47692e-05	5.15038e-05	6	8	0.182927	0.243902	9.50763e-05	0.000133135	0.000114105	0.757084	0.581987	0.669536	1.23597	1.73071	1.48334					Y	2	PM/PLM/Mvac/Golgi/Mito/Chloro	83	AT1G69840.3: 83.69, 2e-173, 485, located in, plasma membrane, plasmodesma, vacuolar membrane, vacuole, ; AT5G62740.1: 90.43, 0.0, 531, located in, Golgi apparatus, membrane, plasma membrane, plasmodesma, vacuolar membrane, vacuole, ; AT3G01290.1: 79.79, 4e-169, 474, located in, membrane, mitochondrion, plasma membrane, plasmodesma, vacuolar membrane, vacuole, ; AT1G69840.4: 83.69, 2e-173, 485, lo…	Defense and Cell rescue
	R	G	Mic	Medtr2g035100.1	Pathogenesis-related protein PR10	25.8	12.3333	0.478036	0.00010965	1	4	0.0387597	0.155039	1.85099e-05	7.58878e-05	4.71988e-05	1	2	0.0387597	0.0775194	2.01454e-05	4.23141e-05	3.12297e-05	0.168809	0.692093	0.430451	0.183725	0.385902	0.284814		7					Cyto *			Defense and Cell rescue
	R	G	Mic	Medtr4g061140.1	Cytosolic ascorbate peroxidase	27	8	0.296296	6.79631e-05	3	2	0.111111	0.0740741	5.30617e-05	3.62575e-05	4.46596e-05	5	6	0.185185	0.222222	9.62501e-05	0.0001213	0.000108775	0.780743	0.533488	0.657115	1.41621	1.7848	1.6005							PM/PLM/CW/Cyto/Golgi/Chloro	80	AT1G07890.5: 80.80, 3e-153, 431, located in, Golgi apparatus, cell wall, chloroplast, cytosol, plasma membrane, plasmodesma, ; AT1G07890.1: 80.80, 3e-153, 431, located in, Golgi apparatus, cell wall, chloroplast, chloroplast stroma, cytosol, plasma membrane, plasmodesma, ; AT3G09640.1: 80.57, 7e-147, 415, ; AT1G07890.7: 80.80, 3e-153, 431, located in, Golgi apparatus, chloroplast, cytosol, plasma…	Defense and Cell rescue
	R	G	Mic	Medtr7g024580.1	Heat shock protein	70.8	33	0.466102	0.000106912	3	2	0.0423729	0.0282486	2.02354e-05	1.3827e-05	1.70312e-05	17	9	0.240113	0.127119	0.000124799	6.93879e-05	9.70934e-05	0.189271	0.129331	0.159301	1.1673	0.649017	0.90816						1	PM/PLM/Mvac/Mchloro/CW/Cyto/Nuc/Ribo/Golgi/Mito/Apopl	90	AT3G09440.2: 90.18, 0.0, 1201, located in, Golgi apparatus, ; AT5G02490.1: 89.47, 0.0, 1200, located in, Golgi apparatus, cell wall, cytosol, plasma membrane, ; AT5G02500.2: 75.54, 8e-55, 197, located in, Golgi apparatus, apoplast, chloroplast, membrane, plasma membrane, vacuolar membrane, ; AT3G09440.1: 90.18, 0.0, 1201, located in, Golgi apparatus, apoplast, cell wall, chloroplast, cytosol, cyt…	Defense and Cell rescue
	R2X	G	Mic	Medtr2g029750.1	Peroxidase	38.2	5.16667	0.135253	3.10237e-05	12	33	0.314136	0.863874	0.000150017	0.000422846	0.000286432	1	3	0.026178	0.078534	1.3606e-05	4.28679e-05	2.8237e-05	4.83557	13.6298	9.23267	0.438569	1.38178	0.910174			Y			4	CW *			Defense and Cell rescue
	R2X	G	Mic	Medtr7g111240.1	Rhicadhesin receptor	22.5	2.5	0.111111	2.54861e-05	6	8	0.266667	0.355556	0.000127348	0.000174036	0.000150692	1	3	0.0444444	0.133333	2.31e-05	7.27802e-05	4.79401e-05	4.99675	6.82865	5.9127	0.906376	2.85568	1.88103		2	Y				CW	71	AT1G09560.1: 71.57, 4e-97, 286, located in, cell wall, nucleus, ;	Defense and Cell rescue
	R2X	G	Mic	Medtr6g059730.1	Kunitz-type trypsin inhibitor-like 2 protein	23.3	2.5	0.107296	2.46111e-05	3	4	0.128755	0.171674	6.14878e-05	8.40303e-05	7.2759e-05	1	1	0.0429185	0.0429185	2.23069e-05	2.34271e-05	2.2867e-05	2.49838	3.41433	2.95635	0.906376	0.951892	0.929134			Y				CW/Apopl *			Defense and Cell rescue
		G	Mic	Medtr7g099680.1	Heat shock protein 70	79.2	37	0.467172	0.000107158								6	14	0.0757576	0.176768	3.9375e-05	9.64889e-05	6.7932e-05				0.36745	0.900439	0.633944						1	PM/PLM/Mvac/Mchloro/CW/Cyto/Nuc/Ribo/Golgi/Mito/Apopl	92	AT3G09440.2: 92.12, 0.0, 1219, located in, Golgi apparatus, ; AT5G02490.1: 90.78, 0.0, 1203, located in, Golgi apparatus, cell wall, cytosol, plasma membrane, ; AT5G02500.2: 78.36, 9e-54, 195, located in, Golgi apparatus, apoplast, chloroplast, membrane, plasma membrane, vacuolar membrane, ; AT3G09440.1: 92.12, 0.0, 1219, located in, Golgi apparatus, apoplast, cell wall, chloroplast, cytosol, cyt…	Defense and Cell rescue
	R	G2X	Mic	Medtr5g096430.1	Heat shock protein 90	80	9	0.1125	2.58047e-05	9	5	0.1125	0.0625	5.37249e-05	3.05923e-05	4.21586e-05	13	4	0.1625	0.05	8.44595e-05	2.72926e-05	5.5876e-05	2.08198	1.18553	1.63375	3.27302	1.05766	2.16534						1	PM/PLM/Mvac/CW/Cyto/Nuc/Golgi/Mito/Apopl/Chloro	92	AT5G56030.1: 92.14, 0.0, 1196, located in, Golgi apparatus, cell wall, cytosol, mitochondrion, plasmodesma, ; AT5G56030.2: 88.48, 0.0, 1181, ; AT5G56010.1: 91.86, 0.0, 1194, located in, Golgi apparatus, membrane, nucleolus, plasma membrane, ; AT5G56000.1: 90.57, 0.0, 1205, located in, Golgi apparatus, apoplast, cell wall, chloroplast stroma, plasma membrane, vacuolar membrane, ; AT5G52640.1: 85.0…	Defense and Cell rescue
	R	G2X	Mic	Medtr6g087990.1	Peroxiredoxin	17.4	1.83333	0.105364	2.41679e-05	1	2	0.0574713	0.114943	2.74457e-05	5.62616e-05	4.18537e-05	2	2	0.114943	0.114943	5.97414e-05	6.27416e-05	6.12415e-05	1.13563	2.32795	1.73179	2.47193	2.59607	2.534							PM/Cyto/Chloro	71	AT1G60740.1: 71.60, 6e-88, 258, located in, plasma membrane, ; AT1G65980.1: 73.46, 1e-90, 265, located in, chloroplast, cytosol, membrane, plasma membrane, ; AT1G65970.1: 72.22, 6e-89, 260, ; AT1G65980.2: 74.04, 7e-57, 177, located in, chloroplast, membrane, plasma membrane, ;	Defense and Cell rescue
	R2X	G2X		Medtr3g117290.1	Dehydrin	23.4				3	4	0.128205	0.17094	6.1225e-05	8.36712e-05	7.24481e-05	1	2	0.042735	0.0854701	2.22116e-05	4.6654e-05	3.44328e-05													PM/Chloro *			Defense and Cell rescue
	R2X	G2X	Mic	Medtr5g020760.1	Isoflavone reductase	35.4	2	0.0564972	1.29591e-05	2	7	0.0564972	0.19774	2.69805e-05	9.67891e-05	6.18848e-05	3	2	0.0847458	0.0564972	4.40467e-05	3.08391e-05	3.74429e-05	2.08198	7.46884	4.77541	3.39891	2.37973	2.88932							PM *			Defense and Cell rescue
	R2X	G2X		Medtr3g087490.1	Elicitor-inducible protein EIG-J7	20.7				3	2	0.144928	0.0966184	6.92109e-05	4.72924e-05	5.82516e-05	1	1	0.0483092	0.0483092	2.51087e-05	2.63696e-05	2.57392e-05									Y			1	PM/Mvac/Mchloro	70	AT4G39730.1: 70.99, 1e-68, 211, located in, chloroplast, chloroplast thylakoid membrane, plasma membrane, thylakoid, vacuolar membrane, vacuole, ;	Defense and Cell rescue
	R2X	G2X	Mic	Medtr5g063670.1	Annexin	36.1	0.833333	0.023084	5.29491e-06	5	3	0.138504	0.0831025	6.61433e-05	4.06767e-05	5.341e-05	9	14	0.249307	0.387812	0.000129578	0.000211688	0.000170633	12.4919	7.68223	10.0871	24.4721	39.9795	32.2258						1	PM/CW/Apopl/Mito/Vac/Cyto/Chloro *			Defense and Cell rescue
		G2X		Medtr2g069320.1	Elongation factor EF-2 (Fragment)	94											1	1	0.0106383	0.0106383	5.52926e-06	5.80693e-06	5.6681e-06												3	PM/PLM/Mvac/Cyto/Nuc/Chloro	77	AT3G12915.2: 77.13, 0.0, 1313, ; AT1G56070.1: 85.65, 0.0, 1540, located in, chloroplast, cytosol, membrane, nucleolus, plasma membrane, plasmodesma, vacuolar membrane, ; AT3G12915.1: 83.09, 0.0, 1453, ;	Defense and Cell rescue
		G2X	Mic	Medtr2g018780.1	Early-responsive to dehydration 4	81.4	0.666667	0.00819001	1.87859e-06								2	5	0.02457	0.0614251	1.27703e-05	3.3529e-05	2.31496e-05				6.79782	17.848	12.3229	11					2	PM/Mchloro/Vac *			Defense and Cell rescue
		G2X	Mic	AC235671_2.1	LysM domain-containing GPI-anchored protein 2	39.9	1.33333	0.0334169	7.66501e-06								1	2	0.0250627	0.0501253	1.30263e-05	2.7361e-05	2.01937e-05				1.69945	3.5696	2.63453	1		Y	100.0%		2	PM/CW/AnchorM *			Defense and Cell rescue
		G2X		Medtr8g045670.1	MLP-like protein 34	13											1	1	0.0769231	0.0769231	3.99808e-05	4.19886e-05	4.09847e-05													Cysk *			Defense and Cell rescue
		G2X	Mic	Medtr2g084000.1	Peroxidase	34.5	0.5	0.0144928	3.32428e-06								2	1	0.057971	0.0289855	3.01305e-05	1.58218e-05	2.29761e-05				9.06376	4.75946	6.91161			Y			1	CW/Apopl *			Defense and Cell rescue
	R		Mic	Medtr2g035130.1	Pathogenesis-related protein PR10 (Fragment)	16.7	5.5	0.329341	7.55428e-05	2	1	0.11976	0.0598802	5.71922e-05	2.931e-05	4.32511e-05								0.757084	0.387992	0.572538					5					Cyto *			Defense and Cell rescue
	R		Mic	Medtr4g073410.1	Ascorbate peroxidase	31.6	12.6667	0.400844	9.19437e-05	2	3	0.0632911	0.0949367	3.0225e-05	4.64693e-05	3.83471e-05								0.328734	0.50541	0.417072				1						PLM/Mvac/Mchloro/Mito/Pero	78	AT4G35000.1: 78.12, 8e-158, 446, located in, chloroplast, chloroplast envelope, mitochondrion, peroxisome, plasmodesma, vacuolar membrane, vacuole, ;	Defense and Cell rescue
	R		Mic	Medtr1g107070.1	Peroxidase (Fragment)	19	1.66667	0.0877193	2.01206e-05	2	1	0.105263	0.0526316	5.02689e-05	2.57619e-05	3.80154e-05								2.49838	1.28037	1.88937						Y			1	M/CW/Vac *			Defense and Cell rescue
	R		Mic	AC235488_1.1	Peroxidase 3	35.4	3.33333	0.094162	2.15984e-05	2	3	0.0564972	0.0847458	2.69805e-05	4.1481e-05	3.42308e-05								1.24919	1.92056	1.58487						Y			2	ER *			Defense and Cell rescue
	R		Mic	Medtr1g087520.1	Protein disulfide-isomerase	41.2	7.33333	0.177994	4.08273e-05	2	2	0.0485437	0.0485437	2.31823e-05	2.3761e-05	2.34716e-05								0.567813	0.581987	0.5749						Y			2	Mvac	77	AT2G47470.3: 77.43, 6e-163, 463, located in, vacuolar membrane, ; AT2G47470.4: 71.18, 9e-172, 486, located in, vacuolar membrane, ; AT2G47470.1: 75.88, 0.0, 535, located in, vacuolar membrane, ; AT2G47470.2: 82.20, 1e-144, 415, located in, vacuolar membrane, ;	Defense and Cell rescue
	R		Mic	Medtr2g029800.2	Peroxidase	37.9	2	0.0527704	1.21042e-05	2	1	0.0527704	0.0263852	2.52008e-05	1.29149e-05	1.90579e-05								2.08198	1.06698	1.57448							99.6%		1	CW *			Defense and Cell rescue
	R		Mic	Medtr4g059450.1	Protein disulfide isomerase L-2	65	3.16667	0.0487179	1.11747e-05	1	2	0.0153846	0.0307692	7.347e-06	1.50608e-05	1.12039e-05								0.657467	1.34776	1.00261						Y			4	Mvac/ER/chloro	70	AT5G60640.1: 70.85, 0.0, 758, located in, chloroplast, endoplasmic reticulum, vacuolar membrane, ; AT5G60640.2: 72.79, 0.0, 697, located in, chloroplast, vacuolar membrane, ;	Defense and Cell rescue
	R		Mic	Medtr2g094180.1	Protein disulfide isomerase L-2	62.9	7	0.111288	2.55267e-05	1	1	0.0158983	0.0158983	7.59229e-06	7.78182e-06	7.68705e-06								0.297426	0.30485	0.301138						Y			3	Mvac/ER/chloro	70	AT5G60640.1: 70.08, 0.0, 756, located in, chloroplast, endoplasmic reticulum, vacuolar membrane, ; AT5G60640.2: 70.95, 0.0, 682, located in, chloroplast, vacuolar membrane, ;	Defense and Cell rescue
	R2X		Mic	Medtr4g050400.1	Unknown Protein	16.4	1.83333	0.111789	2.56416e-05	3	12	0.182927	0.731707	8.73576e-05	0.000358153	0.000222755								3.40688	13.9677	8.68729							99.2%			CW/AnchorM/Vac *			Defense and Cell rescue
	R2X		Mic	Medtr5g021060.1	Peroxidase	36.5	4.33333	0.118721	2.72318e-05	9	13	0.246575	0.356164	0.000117753	0.000174334	0.000146044								4.32411	6.40186	5.36299									2	EndoM *	74	AT5G66390.1: 74.25, 0.0, 527, ;	Defense and Cell rescue
	R2X			Medtr1g085140.1	Germin-like protein	23.1				5	7	0.21645	0.30303	0.000103367	0.000148326	0.000125847															2	Y				CW	73	AT3G62020.2: 73.08, 2e-94, 278, located in, cell wall, ; AT1G09560.1: 71.50, 1e-102, 300, located in, cell wall, nucleus, ; AT3G62020.1: 70.28, 1e-104, 305, located in, cell wall, ;	Defense and Cell rescue
	R2X		Mic	Medtr5g088850.1	Desiccation protectant protein Lea14 homolog	36.1	0.666667	0.0184672	4.23592e-06	7	5	0.193906	0.138504	9.26007e-05	6.77945e-05	8.01976e-05								21.8608	16.0047	18.9327										PM/PLM/Cyto/Golgi	74	AT2G44060.1: 74.13, 1e-166, 471, located in, Golgi apparatus, cytosol, membrane, plasma membrane, plasmodesma, ; AT2G44060.2: 74.13, 1e-166, 471, located in, Golgi apparatus, cytosol, membrane, plasma membrane, ;	Defense and Cell rescue
	R2X		Mic	Medtr3g083130.1	NAD(P)H-dependent 6'-deoxychalcone synthase	35.1	1.66667	0.0474834	1.08915e-05	5	5	0.14245	0.14245	6.80278e-05	6.9726e-05	6.88769e-05								6.24594	6.40186	6.3239										Cyto *			Defense and Cell rescue
	R2X			Medtr5g077130.1	Universal stress protein A-like protein	18				2	3	0.111111	0.166667	5.30617e-05	8.15794e-05	6.73205e-05																			1	PM	71	AT3G03270.2: 71.34, 1e-77, 232, located in, membrane, plasma membrane, ;	Defense and Cell rescue
	R2X		Mic	Medtr8g098410.3	Glutathione peroxidase	23.6	2	0.0847458	1.94386e-05	2	4	0.0847458	0.169492	4.04708e-05	8.29621e-05	6.17164e-05								2.08198	4.26791	3.17494									1	PM/Cyto/Mito/Chloro	80	AT4G11600.1: 80.00, 9e-101, 295, located in, chloroplast, cytosol, mitochondrion, plasma membrane, ;	Defense and Cell rescue
	R2X			Medtr7g079180.1	Desiccation protectant protein Lea14 homolog	18.5				1	2	0.0540541	0.108108	2.58138e-05	5.29164e-05	3.93651e-05																Y			2	Chloro *			Defense and Cell rescue
	R2X		Mic	Medtr5g076080.1	Cbs domain protein	28	1.33333	0.047619	1.09226e-05	1	2	0.0357143	0.0714286	1.70555e-05	3.49626e-05	2.60091e-05								1.56149	3.20093	2.38121					2					Mito	82	AT5G10860.1: 82.52, 1e-124, 357, located in, mitochondrion, ;	Defense and Cell rescue
	R2X		Mic	Medtr2g089750.1	Peroxidase 51	36.1	0.666667	0.0184672	4.23592e-06	2	1	0.0554017	0.0277008	2.64573e-05	1.35589e-05	2.00081e-05								6.24594	3.20093	4.72344						Y				M *			Defense and Cell rescue
	R2X			Medtr5g012030.1	Stress-induced-phosphoprotein	65.2				1	1	0.0153374	0.0153374	7.32446e-06	7.5073e-06	7.41588e-06																			2	PM/Cyto	71	AT4G12400.2: 71.99, 0.0, 881, ; AT4G12400.1: 71.25, 0.0, 817, ; AT1G62740.1: 73.24, 0.0, 874, located in, cytosol, plasma membrane, ; AT1G12270.1: 73.72, 0.0, 848, located in, cytosol, ;	Defense and Cell rescue
			Mic (DIM-)	Medtr7g114240.1	Superoxide dismutase	15.1	1	0.0662252	1.51904e-05																						2				1	Cyto	83	AT1G08830.1: 83.55, 5e-87, 255, located in, cytosol, ; AT1G08830.2: 83.55, 5e-87, 255, located in, cytosol, ;	Defense and Cell rescue
			Mic (DIM-)	Medtr3g088150.1	Aldehyde dehydrogenase family 3 member H1	53.9	0.333333	0.00618429	1.41852e-06																										1	M/Golgi	70	AT1G44170.3: 70.19, 0.0, 628, located in, Golgi apparatus, membrane, ;	Defense and Cell rescue
			Mic (DIM-)	Medtr3g106130.1	Stromal cell-derived factor 2-like protein	24.5	1.16667	0.047619	1.09226e-05																											M/ER *	80	AT2G25110.1: 80.54, 3e-133, 378, ;	Defense and Cell rescue
			Mic (DIM-)	Medtr8g105630.1	Glutathione peroxidase	22.7	1	0.0440529	1.01046e-05																					1					1	Cyto *	73	AT2G31570.1: 73.78, 1e-87, 259, ;	Defense and Cell rescue
			Mic (DIM-)	Medtr1g086230.1	Pto kinase interactor	51.9	10.8333	0.208735	4.78786e-05																										2	PM/PLM	81	AT2G47060.5: 81.00, 4e-174, 496, ; AT1G06700.2: 75.23, 9e-168, 481, located in, plasma membrane, ; AT2G43230.1: 77.32, 4e-165, 476, located in, plasma membrane, ; AT1G48210.1: 75.00, 0.0, 559, located in, plasma membrane, ; AT2G47060.4: 76.65, 0.0, 601, ; AT2G47060.1: 83.43, 0.0, 595, ; AT3G17410.1: 78.67, 0.0, 546, located in, plasma membrane, ; AT3G59350.2: 70.03, 3e-170, 488, located in, plasm…	Defense and Cell rescue
			Mic (DIM-)	Medtr2g040370.1	Heat shock protein 70	202.8	2.33333	0.0115056	2.6391e-06																										2	PM/PLM/Mvac/Mchloro/CW/Cyto/Nuc/Ribo/Golgi/Apopl/Mito	83	AT3G09440.2: 83.42, 0.0, 658, located in, Golgi apparatus, ; AT5G02490.1: 81.61, 0.0, 652, located in, Golgi apparatus, cell wall, cytosol, plasma membrane, ; AT5G02500.2: 82.90, 0.0, 655, located in, Golgi apparatus, apoplast, chloroplast, membrane, plasma membrane, vacuolar membrane, ; AT3G09440.1: 83.42, 0.0, 658, located in, Golgi apparatus, apoplast, cell wall, chloroplast, cytosol, cytosoli…	Defense and Cell rescue
			Mic (DIM-)	Medtr4g130540.1	Heat-shock protein 70	71.4	19	0.266106	6.10383e-05																										1	PM/PLM/Mvac/Mchloro/CW/Cyto/Nuc/Ribo/Golgi/Mito/Apopl	87	AT3G12580.1: 87.08, 0.0, 1149, located in, Golgi apparatus, cell wall, cytosol, mitochondrion, plasma membrane, vacuolar membrane, ; AT5G02500.1: 86.09, 0.0, 1147, located in, Golgi apparatus, apoplast, cell wall, chloroplast, cytosolic ribosome, membrane, nucleolus, nucleus, plasma membrane, plasmodesma, vacuolar membrane, ; AT3G09440.2: 84.47, 0.0, 1128, located in, Golgi apparatus, ; AT5G02490…	Defense and Cell rescue
			Mic (DIM-)	Medtr6g086300.1	Aldehyde dehydrogenase	54.4	0.5	0.00919118	2.10823e-06																											Mito/Chloro	73	AT3G24503.1: 73.35, 0.0, 765, ;	Defense and Cell rescue
			Mic (DIM-)	Medtr7g072680.1	Unknown protein	25.8	0.666667	0.0258398	5.92701e-06																					1	1	Y				EndoM *	71	AT3G51610,1, 1e-80, :	Defense and Cell rescue
			Mic (DIM-)	Medtr4g080090.1	Multiprotein bridging factor 1c	15.5	2.33333	0.150538	3.45296e-05																											Nuc/Cyto	84	AT3G58680.1: 84.51, 4e-85, 249, ; AT2G42680.1: 85.92, 5e-85, 249, ;	Defense and Cell rescue
			Mic (DIM-)	Medtr7g076200.1	Peroxisomal membrane protein 11-1	25.8	4.66667	0.180879	4.14891e-05																						2					PLM/Mito/Pero/Chloro	77	AT3G61070.1: 77.53, 3e-130, 371, located in, mitochondrion, ; AT2G45740.1: 78.32, 2e-135, 385, located in, chloroplast, mitochondrion, peroxisome, ; AT2G45740.3: 78.32, 2e-135, 385, located in, chloroplast, peroxisome, ; AT3G61070.3: 77.53, 3e-130, 371, ; AT1G01820.1: 80.34, 1e-139, 395, located in, plasmodesma, ; AT3G61070.2: 77.53, 3e-130, 371, ; AT2G45740.2: 78.32, 2e-135, 385, located in, chl…	Defense and Cell rescue
			Mic (DIM-)	Medtr2g039250.1	Nucleosome/chromatin assembly factor group (Fragment)	55.5	0.833333	0.015015	3.44407e-06																										2	Cyto/Nuc	72	AT4G29730.1: 72.13, 0.0, 738, ; AT2G19520.1: 80.91, 0.0, 837, located in, cytosol, nucleolus, ;	Defense and Cell rescue
			Mic (DIM-)	Medtr2g032550.1	Heat shock protein 70	68.3	3	0.0439239	1.00751e-05																										1	PM/Mvac/Golgi/Apopl/Chloro	73	AT5G02500.2: 73.96, 0.0, 602, located in, Golgi apparatus, apoplast, chloroplast, membrane, plasma membrane, vacuolar membrane, ;	Defense and Cell rescue
			Mic (DIM-)	Medtr2g040350.1	Heat shock protein	205.6	3.5	0.0170233	3.90474e-06																										2	PM/Mvac/Mchloro/Golgi/Apopl	78	AT5G02500.2: 78.87, 0.0, 620, located in, Golgi apparatus, apoplast, chloroplast, membrane, plasma membrane, vacuolar membrane, ; AT1G56410.1: 76.94, 0.0, 620, located in, chloroplast, chloroplast envelope, ;	Defense and Cell rescue
			Mic (DIM-)	Medtr2g010020.1	Heat shock 70 kDa protein, mitochondrial	72.3	1.16667	0.0161365	3.70131e-06																						2				2	Mvac/CW/Mito	82	AT5G09590.1: 82.67, 0.0, 1149, located in, cell wall, chloroplast, mitochondrion, vacuolar membrane, ; AT4G37910.1: 81.07, 0.0, 1087, located in, cell wall, mitochondrion, vacuolar membrane, ;	Defense and Cell rescue
			Mic (DIM-)	Medtr4g092920.1	Heat shock protein	72.2	1.5	0.0207756	4.76542e-06																						2					Mvac/CW/Mito	83	AT5G09590.1: 83.51, 0.0, 1143, located in, cell wall, chloroplast, mitochondrion, vacuolar membrane, ; AT4G37910.1: 81.87, 0.0, 1091, located in, cell wall, mitochondrion, vacuolar membrane, ;	Defense and Cell rescue
			Mic (DIM-)	Medtr2g035210.1	ABA-responsive protein ABR17	16.4	5	0.304878	6.99315e-05																						5					Cyto *			Defense and Cell rescue
			Mic (DIM-)	Medtr2g035320.1	ABA-responsive protein ABR17	16.5	8.83333	0.535354	0.000122797																						5					Cyto *			Defense and Cell rescue
			Mic (DIM-)	Medtr8g089190.1	Abscisic acid 8'-hydroxylase 4	50.5	0.833333	0.0165017	3.78507e-06																											M *			Defense and Cell rescue
			Mic (DIM-)	Medtr4g122110.1	Disease resistance response protein 206	19.9	0.833333	0.041876	9.60533e-06																					1	7					M *			Defense and Cell rescue
			Mic (DIM-)	Medtr7g093870.1	Disease resistance response protein 206	23.9	0.833333	0.0348675	7.99775e-06																							Y				CW *			Defense and Cell rescue
			Mic (DIM-)	Medtr2g081770.1	Embryonic abundant protein USP92	31	0.333333	0.0107527	2.4664e-06																							Y			1	M *			Defense and Cell rescue
			Mic (DIM-)	Medtr3g118390.1	Endochitinase (Fragment)	34.7	0.166667	0.00480307	1.10171e-06																							Y			3	PM/Vac *			Defense and Cell rescue
			Mic (DIM-)	Medtr6g060570.1	Enolase	22.1	1.83333	0.0829563	1.90281e-05																							Y							Defense and Cell rescue
			Mic (DIM-)	Medtr8g104870.1	Fruit weight 2.2-like protein	20.4	2	0.0980392	2.24878e-05																					1					15	PM *			Defense and Cell rescue
			Mic (DIM-)	Medtr8g020610.1	Germin-like protein 8	22	0.333333	0.0151515	3.47538e-06																						2	Y				Nuc/CW/Apopl *			Defense and Cell rescue
			Mic (DIM-)	Medtr2g038560.1	Glutaredoxin-C4	19.6	0.5	0.0255102	5.85141e-06																					1					1	M *			Defense and Cell rescue
			Mic (DIM-)	Medtr1g072570.1	Glutathione peroxidase	22.1	0.5	0.0226244	5.18949e-06																									Y	1	Cyto *			Defense and Cell rescue
			Mic (DIM-)	Medtr4g123950.1	Group 3 LEA protein	55.3	0.333333	0.00602773	1.38261e-06																						4					ExtraC *			Defense and Cell rescue
			Mic (DIM-)	Medtr5g020740.1	Isoflavone reductase homolog P3	33.7	1.16667	0.0346192	7.94079e-06																											PM *			Defense and Cell rescue
			Mic (DIM-)	Medtr6g059650.1	Kunitz-type trypsin inhibitor-like 1 protein	23.3	0.833333	0.0357654	8.2037e-06																							Y				CW/Apopl *			Defense and Cell rescue
			Mic (DIM-)	Medtr4g082860.1	Low-temperature inducible protein	12.6	0.666667	0.0529101	1.21363e-05																						2					PM/Mchloro/Chloro *			Defense and Cell rescue
			Mic (DIM-)	Medtr3g055120.1	Major pollen allergen Bet v 1-L	17.3	1.66667	0.0963391	2.20978e-05																						8					Cyto *			Defense and Cell rescue
			Mic (DIM-)	Medtr5g076470.1	Microsomal glutathione S-transferase 3	16.8	1	0.0595238	1.36533e-05																					3					1	M/ER/Vac *			Defense and Cell rescue
			Mic (DIM-)	Medtr8g045640.1	MLP-like protein 31	17.8	2	0.11236	2.57725e-05																											Cyto *			Defense and Cell rescue
			Mic (DIM-)	Medtr8g045490.1	MLP-like protein 43	17.9	1.16667	0.0651769	1.495e-05																											Chloro *			Defense and Cell rescue
			Mic (DIM-)	Medtr3g056320.1	NBS-containing resistance-like protein (Fragment)	106	1.83333	0.0172956	3.96718e-06																										2	PM *			Defense and Cell rescue
			Mic (DIM-)	Medtr2g035120.1	Pathogenesis-related protein PR10 (Fragment)	16.8	2.66667	0.15873	3.64088e-05																						3					Cyto *			Defense and Cell rescue
			Mic (DIM-)	Medtr5g010640.1	Pathogenesis-related thaumatin-like protein (Fragment)	48.8	1.83333	0.0375683	8.61724e-06																							Y			2	M *			Defense and Cell rescue
			Mic (DIM-)	Medtr1g106870.1	Peroxidase	23.3	2.83333	0.121602	2.78926e-05																						6					M/CW/Vac *			Defense and Cell rescue
			Mic (DIM-)	Medtr2g029820.1	Peroxidase	87.9	1.5	0.0170648	3.91425e-06																					5					3	PM *			Defense and Cell rescue
			Mic (DIM-)	Medtr2g029850.1	Peroxidase	37.8	1.33333	0.0352734	8.09084e-06																							Y			1	CW/Vac *			Defense and Cell rescue
			Mic (DIM-)	Medtr2g029910.1	Peroxidase	37.6	1.33333	0.035461	8.13388e-06																							Y			1	PM *			Defense and Cell rescue
			Mic (DIM-)	Medtr5g074970.1	Peroxidase	35.7	1	0.0280112	6.42508e-06																							Y			1	M *			Defense and Cell rescue
			Mic (DIM-)	Medtr5g074860.1	Peroxidase	35.6	0.333333	0.0093633	2.14771e-06																							Y			3	CW/Apopl *			Defense and Cell rescue
			Mic (DIM-)	Medtr7g092730.1	Polygalacturonase inhibitor	36.9	0.333333	0.00903342	2.07204e-06																										2	CW *			Defense and Cell rescue
			Mic (DIM-)	Medtr7g023630.1	Polygalacturonase inhibitor protein (Fragment)	24.5	1.33333	0.0544218	1.2483e-05																							Y			2	CW *			Defense and Cell rescue
			Mic (DIM-)	Medtr7g113130.2	Respiratory burst oxidase homolog protein B	101.6	0.5	0.00492126	1.12882e-06																					5					1	M *			Defense and Cell rescue
			Mic (DIM-)	Medtr7g009070.1	Thioredoxin h2	14.8	1.66667	0.112613	2.58306e-05																									Y		PM/Cyto *			Defense and Cell rescue
			Mic (DIM-)	Medtr4g111950.1	Thioredoxin H-type 9	15.5	1.66667	0.107527	2.4664e-05																									Y	1	PM/Cyto/Nuc *			Defense and Cell rescue
			Mic (DIM-)	Medtr2g010750.1	Thioredoxin-like 4	13.8	1.33333	0.0966184	2.21619e-05																											Cyto *			Defense and Cell rescue
			Mic (DIM-)	Medtr5g017650.1	Unknown protein	20.7	1.33333	0.0644122	1.47746e-05																					1					2	Chloro *			Defense and Cell rescue
Energy	R	G	Mic	Medtr1g095830.1	ATP synthase subunit d	20.9	20.1667	0.964912	0.000221327	8	16	0.382775	0.76555	0.000182796	0.000374719	0.000278757	2	1	0.0956938	0.0478469	4.97369e-05	2.61173e-05	3.79271e-05	0.82591	1.69305	1.25948	0.224721	0.118003	0.171362							Mvac/Cyto/Nuc/Ribo/Mito/Chloro	78	AT3G52300.2: 78.70, 2e-60, 187, located in, chloroplast, cytosolic ribosome, nucleolus, vacuolar membrane, ; AT3G52300.1: 81.55, 6e-100, 289, located in, chloroplast, chloroplast thylakoid membrane, cytosolic ribosome, mitochondrion, nucleolus, thylakoid, vacuolar membrane, ;	Energy
	R	G	Mic	Medtr4g127710.1	Plasma membrane H+-ATPase	104.7	134.667	1.28621	0.000295026	50	33	0.477555	0.315186	0.000228059	0.000154276	0.000191167	56	69	0.534862	0.659026	0.000277995	0.00035973	0.000318862	0.773012	0.522924	0.647968	0.942272	1.21932	1.08079	10					1	PM/PLM/Mvac/Golgi/Chloro	72	AT3G60330.2: 72.74, 0.0, 1417, ; AT2G24520.1: 83.46, 0.0, 1617, located in, plasma membrane, ; AT5G57350.2: 84.99, 0.0, 1632, ; AT1G17260.1: 71.86, 0.0, 1352, located in, chloroplast, plasmodesma, ; AT4G30190.1: 86.80, 0.0, 1657, located in, Golgi apparatus, membrane, plasma membrane, plasmodesma, vacuolar membrane, ; AT3G47950.1: 80.42, 0.0, 1551, located in, plasma membrane, ; AT2G18960.1: 86.3…	Energy
	R	G	Mic	Medtr3g065130.1	NADH-ubiquinone oxidoreductase subunit	80.6	28	0.347395	7.96837e-05	27	17	0.334988	0.210918	0.000159975	0.000103239	0.000131607	6	3	0.0744417	0.0372208	3.86911e-05	2.03171e-05	2.95041e-05	2.00762	1.29561	1.65162	0.485558	0.254971	0.370265						4	Chloro/Mito	79	AT5G37510.1: 79.19, 0.0, 1220, located in, chloroplast, mitochondrion, ; AT5G37510.2: 79.19, 0.0, 1219, located in, chloroplast, mitochondrion, ;	Energy
	R	G	Mic	Medtr6g023160.1	Cytochrome c1 heme protein	33.2	28.1667	0.848394	0.000194601	9	9	0.271084	0.271084	0.000129458	0.000132689	0.000131074	3	4	0.0903614	0.120482	4.69654e-05	6.57652e-05	5.63653e-05	0.665248	0.681855	0.673552	0.241343	0.33795	0.289646	1						PM/Mvac/Mito	85	AT5G40810.1: 85.95, 0.0, 508, located in, membrane, vacuole, ; AT3G27240.1: 86.93, 0.0, 510, located in, membrane, mitochondrion, plasma membrane, vacuolar membrane, vacuole, ; AT5G40810.2: 92.31, 2e-166, 467, ;	Energy
	R	G	Mic	Medtr1g011880.1	Cytochrome b-c1 complex subunit	14.4	14	0.972222	0.000223004	2	4	0.138889	0.277778	6.63271e-05	0.000135966	0.000101146	4	2	0.277778	0.138889	0.000144375	7.58127e-05	0.000110094	0.297426	0.609701	0.453563	0.647411	0.339962	0.493686							MVac/Mito	79	AT5G25450.1: 79.51, 6e-68, 204, located in, membrane, ; AT4G32470.1: 77.87, 4e-66, 199, located in, membrane, mitochondrion, vacuolar membrane, ; AT4G32470.2: 77.00, 2e-52, 164, located in, membrane, mitochondrion, vacuolar membrane, ;	Energy
	R	G	Mic	Medtr4g103800.1	Adenylate kinase B	26.6	7.33333	0.275689	6.32363e-05	3	4	0.112782	0.150376	5.38596e-05	7.36055e-05	6.37325e-05	3	1	0.112782	0.037594	5.86185e-05	2.05207e-05	3.95696e-05	0.851719	1.16397	1.00785	0.926975	0.324509	0.625742						1	Mvac/Mito	81	AT5G63400.1: 81.33, 2e-150, 423, located in, mitochondrion, vacuolar membrane, ; AT5G50370.1: 79.22, 8e-142, 401, located in, mitochondrion, vacuolar membrane, ; AT5G63400.2: 85.00, 6e-115, 331, located in, vacuolar membrane, ;	Energy
	R	G	Mic	Medtr7g083720.1	V-type proton ATPase subunit C	42.7	12.1667	0.284934	6.53568e-05	9	2	0.210773	0.0468384	0.000100656	2.29263e-05	6.17909e-05	7	13	0.163934	0.30445	8.5205e-05	0.000166184	0.000125695	1.54009	0.350787	0.945441	1.30369	2.54273	1.92321						2	PM/Mvac/Golgi/Chloro	81	AT1G12840.1: 81.17, 0.0, 645, located in, Golgi apparatus, chloroplast, plant-type vacuole, plasma membrane, vacuolar membrane, vacuole, ;	Energy
	R	G	Mic	Medtr2g036650.1	Plasma membrane ATPase	105.4	124.833	1.18438	0.000271667	20	5	0.189753	0.0474383	9.06176e-05	2.32199e-05	5.69188e-05	17	24	0.16129	0.227704	8.38307e-05	0.000124293	0.000104062	0.333562	0.0854721	0.209517	0.308579	0.457518	0.383049	10					2	PM/PLM/Mvac/Golgi/Chloro	71	AT3G60330.2: 71.55, 0.0, 1384, ; AT2G24520.1: 82.64, 0.0, 1597, located in, plasma membrane, ; AT5G57350.2: 83.76, 0.0, 1600, ; AT1G17260.1: 70.44, 0.0, 1354, located in, chloroplast, plasmodesma, ; AT4G30190.1: 86.41, 0.0, 1637, located in, Golgi apparatus, membrane, plasma membrane, plasmodesma, vacuolar membrane, ; AT3G47950.1: 80.25, 0.0, 1543, located in, plasma membrane, ; AT2G18960.1: 85.1…	Energy
	R	G	Mic	Medtr7g084150.1	Ubiquinol-cytochrome c reductase iron-sulfur subunit	30.1	9.5	0.315615	7.23942e-05	2	5	0.0664452	0.166113	3.17312e-05	8.13083e-05	5.65198e-05	6	5	0.199336	0.166113	0.000103605	9.0673e-05	9.71389e-05	0.438312	1.12313	0.780722	1.43112	1.25249	1.3418							M/Mito	71	AT5G13430.1: 71.74, 4e-138, 394, located in, membrane, ; AT5G13440.1: 70.86, 4e-138, 394, located in, mitochondrion, ;	Energy
	R	G	Mic	Medtr1g042300.1	NADH-quinone oxidoreductase subunit F	63.1	9.16667	0.145272	3.33218e-05	6	6	0.0950872	0.0950872	4.54093e-05	4.65429e-05	4.59761e-05	2	1	0.0316957	0.0158479	1.64739e-05	8.65058e-06	1.25622e-05	1.36275	1.39677	1.37976	0.494387	0.259607	0.376997	3					3	Mito *	92	AT5G08530.1: 92.32, 0.0, 873, ;	Energy
	R	G	Mic	Medtr7g006560.1	Transaldolase	48.4	5.66667	0.11708	2.68552e-05	2	5	0.0413223	0.103306	1.97337e-05	5.05657e-05	3.51497e-05	7	1	0.144628	0.0206612	7.51705e-05	1.12779e-05	4.32242e-05	0.734817	1.8829	1.30886	2.7991	0.419952	1.60953		2				1	Chloro	79	AT5G13420.1: 79.85, 0.0, 659, located in, chloroplast, chloroplast stroma, ;	Energy
	R	G	Mic	Medtr1g005600.1 Medtr1g006010.1	ATP synthase subunit alpha	93.1	53.1667	0.571071	0.000130989	7	3	0.075188	0.0322234	3.59064e-05	1.57726e-05	2.58395e-05	4	2	0.0429646	0.0214823	2.23308e-05	1.17261e-05	1.70285e-05	0.274117	0.120411	0.197264	0.170478	0.0895197	0.129999	2	2				1	Mvac/Mchloro/CW/Nuc/Mito	87	ATMG00160.1: 87.35, 2e-151, 449, located in, chloroplast, ; ATMG01190.1: 88.25, 0.0, 891, located in, cell wall, mitochondrion, ; AT2G07698.1: 88.73, 0.0, 887, located in, chloroplast, chloroplast envelope, membrane, mitochondrion, nucleolus, vacuolar membrane, vacuole, ;	Energy
	R2X	G	Mic	Medtr1g108770.1 Medtr5g075690.1	ATP synthase subunit beta	120.8	71.3333	0.590508	0.000135448	66	94	0.546358	0.778146	0.000260916	0.000380884	0.0003209	18	20	0.149007	0.165563	7.74463e-05	9.03728e-05	8.39095e-05	1.92632	2.81203	2.36918	0.571779	0.667214	0.619497		2					PM/Mvac/Mchloro/Nuc/Mito	83	AT5G08690.1: 83.90, 0.0, 889, located in, chloroplast envelope, nucleolus, ; AT5G08670.1: 83.96, 0.0, 887, located in, chloroplast, mitochondrion, plasma membrane, vacuolar membrane, ; AT5G08680.1: 84.13, 0.0, 899, located in, membrane, mitochondrion, ;	Energy
	R2X	G	Mic	Medtr4g115970.1	Vacuolar proton-inorganic pyrophosphatase	80	21.1667	0.264583	6.06889e-05	28	14	0.35	0.175	0.000167144	8.56583e-05	0.000126401	8	12	0.1	0.15	5.19751e-05	8.18777e-05	6.69264e-05	2.75412	1.41143	2.08277	0.856418	1.34914	1.10278	13	2				1	PM/Mvac/Mchloro/Golgi	88	AT1G15690.2: 88.22, 0.0, 1120, located in, chloroplast, membrane, plasma membrane, vacuolar membrane, ; AT1G15690.1: 89.38, 0.0, 1377, located in, Golgi apparatus, chloroplast, chloroplast envelope, membrane, plant-type vacuole, plasma membrane, vacuolar membrane, vacuole, ;	Energy
		G	Mic	Medtr3g108800.1	Plasma membrane H+ ATPase	104.5	56	0.535885	0.000122919								9	7	0.0861244	0.0669856	4.47632e-05	3.65642e-05	4.06637e-05				0.364169	0.297466	0.330818	10					2	PM/PLM/Mvac/Golgi/Chloro	72	AT3G60330.2: 72.22, 0.0, 1410, ; AT2G24520.1: 85.93, 0.0, 1656, located in, plasma membrane, ; AT5G57350.2: 84.25, 0.0, 1617, ; AT1G17260.1: 70.79, 0.0, 1348, located in, chloroplast, plasmodesma, ; AT4G30190.1: 85.64, 0.0, 1635, located in, Golgi apparatus, membrane, plasma membrane, plasmodesma, vacuolar membrane, ; AT3G47950.1: 80.42, 0.0, 1548, located in, plasma membrane, ; AT2G18960.1: 85.1…	Energy
	R	G2X	Mic	Medtr5g009720.1	V-type proton ATPase subunit E1	26.4	17.1667	0.650253	0.000149152	13	11	0.492424	0.416667	0.00023516	0.000203948	0.000219554	20	25	0.757576	0.94697	0.00039375	0.000516905	0.000455328	1.57665	1.36739	1.47202	2.63993	3.46563	3.05278							Mvac/Cyto/Ribo/Golgi	79	AT4G11150.1: 79.04, 3e-130, 371, located in, Golgi apparatus, cytosolic ribosome, plant-type vacuole, vacuolar membrane, vacuole, ; AT3G08560.1: 70.18, 1e-106, 311, located in, vacuole, ; AT1G64200.1: 76.17, 1e-126, 362, located in, vacuolar membrane, vacuole, ;	Energy
	R	G2X	Mic	Medtr7g009590.1	V-type proton ATPase subunit d2	40.6	9.83333	0.2422	5.55548e-05	13	2	0.320197	0.0492611	0.000152912	2.41121e-05	8.85119e-05	16	22	0.394089	0.541872	0.000204828	0.000295782	0.000250305	2.75245	0.434024	1.59324	3.68695	5.32414	4.50555						2	PM/PLM/Mvac/Golgi	91	AT3G28715.2: 91.17, 0.0, 677, ; AT3G28715.1: 93.73, 0.0, 703, located in, Golgi apparatus, plasmodesma, vacuolar membrane, vacuole, ; AT3G28710.1: 93.45, 0.0, 701, located in, Golgi apparatus, plant-type vacuole, plasma membrane, plasmodesma, vacuolar membrane, vacuole, ;	Energy
	R	G2X	Mic	Medtr8g078370.1	V-type proton ATPase subunit H	50.7	9.16667	0.180802	4.14715e-05	2	2	0.0394477	0.0394477	1.88385e-05	1.93087e-05	1.90736e-05	23	23	0.453649	0.453649	0.000235784	0.000247625	0.000241705	0.45425	0.46559	0.45992	5.68545	5.97096	5.8282						2	PM/Mvac/Golgi/Chloro	77	AT3G42050.1: 77.16, 0.0, 718, located in, Golgi apparatus, chloroplast, plant-type vacuole, plasma membrane, vacuolar membrane, vacuole, ;	Energy
	R2X	G2X	Mic	Medtr7g081010.1	V-type ATP synthase beta chain	54	37.3333	0.691358	0.00015858	71	60	1.31481	1.11111	0.000627896	0.000543863	0.000585879	78	73	1.44444	1.35185	0.000750751	0.00073791	0.000744331	3.95948	3.42957	3.69452	4.73419	4.65322	4.69371						1	PM/PLM/Mvac/Mchloro/Golgi	97	AT4G38510.2: 97.13, 0.0, 971, located in, Golgi apparatus, membrane, vacuolar membrane, vacuole, ; AT4G38510.4: 97.13, 0.0, 971, located in, Golgi apparatus, membrane, vacuolar membrane, vacuole, ; AT1G76030.1: 96.65, 0.0, 950, located in, Golgi apparatus, chloroplast, membrane, plasma membrane, plasmodesma, vacuolar membrane, vacuole, ; AT4G38510.3: 97.13, 0.0, 971, located in, Golgi apparatus, …	Energy
	R2X	G2X	Mic	Medtr4g071070.1	V-type proton ATPase 116 kDa subunit a isoform	92.6	22.3333	0.241181	5.53209e-05	33	13	0.356371	0.140389	0.000170187	6.8717e-05	0.000119452	51	49	0.550756	0.529158	0.000286256	0.000288842	0.000287549	3.07636	1.24215	2.15926	5.17446	5.2212	5.19783	6					4	PM/Mvac/Mchloro/Golgi	77	AT4G39080.1: 77.87, 0.0, 1301, located in, Golgi apparatus, chloroplast, chloroplast envelope, membrane, plant-type vacuole, plasma membrane, vacuolar membrane, vacuole, ; AT2G21410.1: 77.97, 0.0, 1305, located in, Golgi apparatus, chloroplast, membrane, plant-type vacuole, vacuolar membrane, vacuole, ;	Energy
	R		Mic	Medtr8g027080.1	Cytochrome b5	15.6	10.5	0.673077	0.000154387	3	3	0.192308	0.192308	9.18375e-05	9.41301e-05	9.29838e-05								0.594852	0.609701	0.602276				1						PM/MER/Mchloro/Vac *			Energy
	R		Mic	Medtr8g008870.1	ATP synthase delta subunit	20.9	13.3333	0.637959	0.000146332	3	5	0.143541	0.239234	6.85486e-05	0.0001171	9.28241e-05								0.468446	0.800233	0.634339					2					Mito	70	AT5G47030.1: 70.24, 4e-99, 289, located in, mitochondrion, ;	Energy
	R		Mic	Medtr5g064600.1	Subunit 6b of cytochrome c oxidase	20.5	5.83333	0.284553	6.52694e-05	3	3	0.146341	0.146341	6.98861e-05	7.16307e-05	7.07584e-05								1.07073	1.09746	1.0841										Mchloro/Mito	84	AT4G28060.1: 84.00, 6e-46, 149, ; AT5G57815.1: 80.00, 1e-44, 145, ;	Energy
	R		Mic	Medtr2g026500.1	Os08g0431500 protein (Fragment)	10.8	7.16667	0.66358	0.000152209	1	2	0.0925926	0.185185	4.4218e-05	9.06438e-05	6.74309e-05								0.290509	0.595522	0.443015				2						M	82	AT4G16450.1: 82.18, 6e-57, 174, located in, membrane, ; AT4G16450.2: 82.18, 6e-57, 174, ;	Energy
	R		Mic	Medtr1g005640.1	NADH-ubiquinone oxidoreductase	26.5	7.66667	0.289308	6.63602e-05	1	5	0.0377358	0.188679	1.80209e-05	9.2354e-05	5.51875e-05								0.271563	1.39171	0.831636									1	Mmito *	70	ATMG00070.1: 88.71, 2e-120, 344, ;	Energy
	R2X		Mic	AC202568_16.1	NADH-quinone oxidoreductase subunit I	25.6	4.5	0.175781	4.03199e-05	2	8	0.078125	0.3125	3.7309e-05	0.000152961	9.51352e-05								0.925325	3.79369	2.35951						Y			1	Mito	81	AT1G79010.1: 81.98, 2e-134, 381, ; AT1G16700.1: 83.78, 1e-137, 389, ;	Energy
	R2X			AC235662_2.1	Reticuline oxidase (Fragment)	61.1				1	3	0.0163666	0.0490998	7.81596e-06	2.40332e-05	1.59246e-05																Y			1	M *			Energy
			Mic (DIM-)	Medtr5g071250.1	Unknown Protein	63.4	0.833333	0.0131441	3.01492e-06																										2	Mmito	74	AT1G07180.1: 74.84, 0.0, 742, ; AT2G29990.1: 74.02, 0.0, 761, ;	Energy
			Mic (DIM-)	Medtr2g008070.1	Cytochrome b-c1 complex subunit 6	17.6	1.16667	0.0662879	1.52048e-05																											Mito *	86	AT1G15120,1	Energy
			Mic (DIM-)	Medtr5g021690.1	V-type proton ATPase 16 kDa proteolipid subunit c4	16.4	5.33333	0.325203	7.45936e-05																					4						PM/Mvac	98	AT1G19910.1: 98.76, 5e-108, 309, located in, vacuolar membrane, vacuole, ; AT1G75630.2: 81.22, 1e-101, 294, ; AT4G34720.1: 97.56, 1e-108, 310, located in, vacuole, ; AT4G38920.1: 97.56, 1e-108, 310, located in, vacuole, ; AT2G16510.1: 97.56, 1e-108, 310, located in, plasma membrane, vacuolar membrane, vacuole, ; AT1G75630.1: 98.16, 1e-108, 311, located in, plasma membrane, vacuole, ;	Energy
			Mic (DIM-)	Medtr4g072050.1 Medtr4g071970.1	V-type proton ATPase 16 kDa proteolipid subunit c1/c3/c5	16.5	7.16667	0.434343	9.96277e-05																					4						PM/Mvac	98	AT1G19910.1: 98.77, 3e-108, 310, located in, vacuolar membrane, vacuole, ; AT1G75630.2: 82.56, 3e-101, 293, ; AT4G34720.1: 98.78, 5e-109, 311, located in, vacuole, ; AT4G38920.1: 98.78, 5e-109, 311, located in, vacuole, ; AT2G16510.1: 98.78, 5e-109, 311, located in, plasma membrane, vacuolar membrane, vacuole, ; AT1G75630.1: 100.00, 3e-108, 310, located in, plasma membrane, vacuole, ;	Energy
			Mic (DIM-)	Medtr2g030370.1	Obg-like ATPase 1	45.2	0.5	0.0110619	2.53734e-06																										1	PLM/Cyto	83	AT1G30580.1: 83.17, 0.0, 704, located in, cytosol, plasmodesma, ;	Energy
			Mic (DIM-)	Medtr5g020050.1	Succinate dehydrogenase	68.8	2.33333	0.0339147	7.7792e-06																										4	CW/Mito	86	AT2G18450.1: 86.32, 0.0, 1123, ; AT5G66760.1: 89.12, 0.0, 1162, located in, cell wall, mitochondrion, ;	Energy
			Mic (DIM-)	Medtr2g093210.1	V-type proton ATPase 116 kDa subunit a isoform 1	94.2	1	0.0106157	2.43498e-06																					6					7	Golgi/Vac	80	AT2G28520.1: 80.02, 0.0, 1345, located in, Golgi apparatus, vacuole, ;	Energy
			Mic (DIM-)	Medtr3g092090.2	Cytochrome b5	12.4	8.33333	0.672043	0.00015415																					1						PM/Mvac/Mchloro	70	AT2G32720.1: 70.37, 2e-52, 164, ; AT5G53560.1: 78.18, 1e-59, 182, located in, chloroplast thylakoid membrane, plasma membrane, vacuolar membrane, vacuole, ;	Energy
			Mic (DIM-)	Medtr4g022350.1	Cytochrome b5	15.1	4.33333	0.286976	6.58252e-05																					1						Cyto *	75	AT2G32720.1: 75.94, 4e-75, 223, ;	Energy
			Mic (DIM-)	Medtr6g084520.1	NADH dehydrogenase	12.2	3.33333	0.273224	6.26709e-05																											Mmito	78	AT3G18410.2: 78.35, 3e-54, 167, ; AT1G49140.1: 76.29, 6e-53, 164, ; AT3G18410.1: 78.35, 3e-54, 167, ;	Energy
			Mic (DIM-)	Medtr2g104110.1	NADH-ubiquinone oxidoreductase 24 kDa subunit	27.9	3.83333	0.137395	3.15151e-05																										6	Mito	85	AT4G02580.1: 85.10, 2e-164, 459, located in, mitochondrion, ;	Energy
			Mic (DIM-)	Medtr4g091240.1	External NADH-ubiquinone oxidoreductase 1, mitochondrial	65.3	6	0.0918836	2.10758e-05																							Y			3	Mmito	70	AT4G05020.2: 70.63, 0.0, 879, ; AT4G05020.1: 75.09, 0.0, 898, ; AT4G21490.1: 73.24, 0.0, 879, ;	Energy
			Mic (DIM-)	Medtr5g008460.1	Cytochrome c	12.3	1.66667	0.135501	3.10807e-05																											Mvac/Cyto	91	AT4G10040.1: 91.07, 2e-73, 217, ; AT1G22840.1: 88.39, 1e-70, 210, located in, cytosol, vacuolar membrane, ; AT1G22840.2: 84.52, 1e-48, 153, located in, vacuolar membrane, ;	Energy
			Mic (DIM-)	Medtr3g100160.1	NADPH cytochrome P450 reductase	76.7	3.66667	0.0478053	1.09654e-05																					1					1	Cyto	73	AT4G24520.2: 73.31, 0.0, 1042, ; AT4G24520.1: 74.03, 0.0, 1056, located in, cytosol, ;	Energy
			Mic (DIM-)	Medtr4g128020.1	NADPH--cytochrome P450 reductase	77.8	1.5	0.0192802	4.4224e-06																					1						ER/Chloro *	72	AT4G30210.1: 72.79, 0.0, 1034, ; AT4G30210.2: 72.90, 0.0, 1039, ;	Energy
			Mic (DIM-)	Medtr3g117550.1	NADH dehydrogenase	13.6	9.83333	0.723039	0.000165847																											Mvac	76	AT4G34700.1: 76.72, 3e-63, 191, located in, vacuolar membrane, ;	Energy
			Mic (DIM-)	Medtr3g104310.1	NADH-ubiquinone oxidoreductase subunit-like	23.2	3	0.12931	2.96606e-05																										1	Mito *	80	AT5G11770.1: 80.28, 2e-121, 347, ;	Energy
			Mic (DIM-)	Medtr1g100550.1 Medtr3g079510.1	NADH cytochrome b5 reductase	31.2	1.66667	0.0534188	1.2253e-05																					1						PM	79	AT5G17770.1: 79.76, 1e-151, 429, located in, plasma membrane, ;	Energy
			Mic (DIM-)	Medtr7g087090.1	NADH cytochrome b5 reductase	30.8	9.16667	0.297619	6.82665e-05																					1					2	PM	82	AT5G17770.1: 82.73, 1e-165, 464, located in, plasma membrane, ;	Energy
			Mic (DIM-)	AC225458_103.1	Cytochrome P450 monooxygenase CYP704G7	58	0.833333	0.0143678	3.29562e-06																										1	ER	85	AT5G18800.1: 85.85, 6e-64, 192, ; AT3G06310.3: 79.05, 3e-59, 181, ; AT5G18800.2: 85.85, 6e-64, 192, ; AT3G06310.1: 79.05, 3e-59, 181, ;	Energy
			Mic (DIM-)	AC225458_90.1	NADH dehydrogenase	12	2.5	0.208333	4.77865e-05																										1	Chloro	85	AT5G18800.1: 85.85, 6e-64, 192, ; AT3G06310.3: 79.05, 3e-59, 181, ; AT5G18800.2: 85.85, 6e-64, 192, ; AT3G06310.1: 79.05, 3e-59, 181, ;	Energy
			Mic (DIM-)	Medtr4g114030.1	NADH-cytochrome b5 reductase-like protein	35.9	1.66667	0.0464253	1.06488e-05																					1						Golgi	73	AT5G20080.1: 73.09, 2e-177, 498, located in, Golgi apparatus, ;	Energy
			Mic (DIM-)	Medtr6g023290.1	Cytochrome c1 heme protein	33.4	16.8333	0.503992	0.000115603																					1					1	PM/MVac/Mito	84	AT5G40810.1: 84.14, 2e-176, 494, located in, membrane, vacuole, ; AT3G27240.1: 83.82, 2e-175, 492, located in, membrane, mitochondrion, plasma membrane, vacuolar membrane, vacuole, ; AT5G40810.2: 91.92, 4e-167, 469, ;	Energy
			Mic (DIM-)	Medtr2g034290.1	NADH dehydrogenase	10.8	1	0.0925926	2.12385e-05																										1	Mito *	74	AT5G47890.1: 74.23, 5e-52, 161, ;	Energy
			Mic (DIM-)	Medtr5g070680.1 Medtr5g070880.1	Alternative oxidase	31.5	1.16667	0.037037	8.49538e-06																											Mmito *	71	AT5G64210.1: 71.06, 1e-147, 422, ;	Energy
			Mic (DIM-)	Medtr4g097160.1	NADH dehydrogenase	17.2	4	0.232558	5.33431e-05																											Mito *	70	AT5G67590,1	Energy
			Mic (DIM-)	Medtr1g006220.1	NADH-ubiquinone oxidoreductase chain 5 (Fragment)	38.2	1.5	0.039267	9.00688e-06																					1						Nuc	95	ATMG00060.1: 95.90, 2e-72, 239, ; ATMG00665.1: 95.90, 2e-72, 239, ; ATMG00513.1: 95.90, 2e-72, 239, ;	Energy
			Mic (DIM-)	Medtr1g006200.1	Cytochrome b (Fragment)	43.9	2	0.0455581	1.04499e-05																					9						Mito	95	ATMG00220.1: 95.66, 0.0, 741, located in, mitochondrion, ; AT2G07727.1: 95.66, 0.0, 741, ;	Energy
			Mic (DIM-)	Medtr5g040610.1	ATP synthase subunit epsilon, mitochondrial	7.7	0.166667	0.021645	4.96483e-06																										1	Mito *			Energy
			Mic (DIM-)	Medtr1g107010.1	ATPase subunit 4 (Fragment)	26.4	2.66667	0.10101	2.31692e-05																							Y			2	Nuc *			Energy
			Mic (DIM-)	Medtr3g078630.1	B12D-like protein	10.9	6.33333	0.58104	0.000133276																										1	Pero *			Energy
			Mic (DIM-)	Medtr4g053330.1	COX VIIa-like protein	7.9	2.33333	0.295359	6.7748e-05																					1						PM/Mito *			Energy
			Mic (DIM-)	AC235674_4.1	Cytochrome b reductase	24.8	2.83333	0.114247	2.62055e-05																					6	2					M/Chloro/Vac *			Energy
			Mic (DIM-)	Medtr5g045630.1	Cytochrome b5	14.1	2	0.141844	3.25355e-05																					1						Mchloro *			Energy
			Mic (DIM-)	Medtr2g008080.1	Cytochrome b-c1 complex subunit 6	14.8	1.5	0.101351	2.32475e-05																											Mito *			Energy
			Mic (DIM-)	Medtr2g103150.1	Cytochrome c oxidase subunit 5B	16.4	4.33333	0.264228	6.06073e-05																											Mmito *			Energy
			Mic (DIM-)	AC225458_94.1 Medtr8g035810.1 AC225458_98.1 AC233070_1006.1 AC233070_1007.1 AC233070_1011.1 AC225458_99.1 Medtr8g035820.1 Medtr8g035860.1	Cytochrome P450	58.4	0.666667	0.0114155	2.61844e-06																					1					4	ER *			Energy
			Mic (DIM-)	AC233109_11.1	Cytochrome P450	55.2	0.333333	0.00603865	1.38512e-06																										1	Cyto *			Energy
			Mic (DIM-)	Medtr3g020780.1	Cytochrome P450	58.3	0.333333	0.00571755	1.31147e-06																							Y			3	M *			Energy
			Mic (DIM-)	Medtr7g092600.1	Cytochrome P450	58.2	0.833333	0.0143184	3.2843e-06																					1					3	M *			Energy
			Mic (DIM-)	Medtr3g058000.1	Cytochrome P450 (Fragment)	58.2	0.333333	0.00572738	1.31372e-06																					1						M *			Energy
			Mic (DIM-)	Medtr5g072930.1	Cytochrome P450 71B37	57.1	0.5	0.00875657	2.00854e-06																					1		Y			2	Mito/ER/PM *			Energy
			Mic (DIM-)	Medtr2g019640.1	Cytochrome P450 monooxygenase CYP710A15	63.7	0.666667	0.0104657	2.40058e-06																					3					1	M *			Energy
			Mic (DIM-)	Medtr5g095230.1	Cytochrome P450 monooxygenase CYP72A59	59.6	1.33333	0.0223714	5.13144e-06																					1					1	ER *			Energy
			Mic (DIM-)	Medtr4g031820.1	Cytochrome P450 monooxygenase CYP72A61	59.9	4.5	0.0751252	1.72319e-05																					2						M *			Energy
			Mic (DIM-)	Medtr4g063080.1	Mitochondrial ATP synthase subunit (Fragment)	6.5	1.16667	0.179487	4.11699e-05																					1						Mito *			Energy
			Mic (DIM-)	Medtr4g077840.1	NADH dehydrogenase	19.5	0.333333	0.017094	3.92095e-06																										2	Nuc/Cyto/Mito *			Energy
			Mic (DIM-)	Medtr8g040150.1	NADH dehydrogenase	15.2	11.1667	0.734649	0.00016851																											M/Mito *			Energy
			Mic (DIM-)	Medtr7g104570.1	Ubiquinol-cytochrome c reductase complex protein	8	3.66667	0.458333	0.00010513																											Mmito *			Energy
Metabolism	R	G	Mic	Medtr5g069050.1	Fructose-bisphosphate aldolase	78.2	14.6667	0.187553	4.30201e-05	10	15	0.127877	0.191816	6.10684e-05	9.38893e-05	7.74789e-05	12	7	0.153453	0.0895141	7.97571e-05	4.88614e-05	6.43093e-05	1.41953	2.18245	1.80099	1.85395	1.13578	1.49487		2					PM//PLM/Mvac/CW/Cyto/Nuc/Apopl/Chloro	80	AT2G36460.2: 80.52, 6e-149, 439, located in, membrane, plasma membrane, ; AT2G36460.1: 81.28, 0.0, 587, located in, cytosol, membrane, plasma membrane, plasmodesma, ; AT5G03690.2: 80.22, 0.0, 560, located in, cytosol, ; AT4G26530.2: 70.95, 3e-175, 510, ; AT4G26530.1: 70.95, 3e-175, 510, located in, chloroplast, ; AT3G52930.1: 82.68, 0.0, 599, located in, apoplast, cell wall, chloroplast, cytosol,…	Metabolism
	R	G	Mic	Medtr2g066120.1	Phosphoglycerate kinase	42.3	11.8333	0.279748	6.41673e-05	4	5	0.0945626	0.118203	4.51589e-05	5.78577e-05	5.15083e-05	10	6	0.236407	0.141844	0.000122872	7.74257e-05	0.000100149	0.703768	0.90167	0.802719	1.91488	1.20662	1.56075		2					PM/PLM/Mvac/Mchloro/CW/Cyto/Apopl	85	AT1G56190.2: 85.18, 0.0, 680, located in, chloroplast, membrane, thylakoid, ; AT3G12780.1: 85.93, 0.0, 681, located in, apoplast, cell wall, chloroplast, chloroplast envelope, chloroplast stroma, cytosol, membrane, nucleus, thylakoid, ; AT1G56190.1: 85.18, 0.0, 683, located in, chloroplast, chloroplast stroma, membrane, thylakoid, ; AT1G79550.2: 89.28, 0.0, 719, located in, apoplast, cytosol, mem…	Metabolism
	R	G	Mic	Medtr3g065250.1	Glutamine synthetase	39.1	6.33333	0.161978	3.71537e-05	4	4	0.102302	0.102302	4.88547e-05	5.00743e-05	4.94645e-05	5	5	0.127877	0.127877	6.64643e-05	6.9802e-05	6.81331e-05	1.31493	1.34776	1.33135	1.7889	1.87873	1.83382						2	PM/PLM/MChloro/Cyto/Ribo/Apopl/CW/Vac	85	AT3G17820.1: 85.27, 0.0, 642, located in, chloroplast, cytosolic ribosome, plasma membrane, ; AT1G48470.1: 80.77, 0.0, 596, located in, chloroplast, plasmodesma, ; AT5G35630.3: 77.05, 0.0, 593, located in, apoplast, chloroplast, membrane, thylakoid, ; AT5G16570.1: 89.61, 0.0, 672, ; AT1G66200.1: 88.48, 0.0, 674, located in, apoplast, chloroplast envelope, chloroplast stroma, cytosol, cytosolic ri…	Metabolism
	R	G	Mic	Medtr3g085850.1	Glyceraldehyde 3-phosphate dehydrogenase	36.9	21.6667	0.587173	0.000134683	3	4	0.0813008	0.108401	3.88256e-05	5.30598e-05	4.59427e-05	5	6	0.135501	0.162602	7.04269e-05	8.87563e-05	7.95916e-05	0.288274	0.393961	0.341117	0.522909	0.659002	0.590956						1	PM/PLM/Mvac/CW/Cyto/Nuc/Apopl/Chloro	89	AT3G04120.1: 89.85, 0.0, 627, located in, apoplast, chloroplast, cytosol, membrane, nucleus, plasma membrane, vacuolar membrane, ; AT1G13440.1: 89.85, 0.0, 627, located in, cell wall, chloroplast, cytosol, membrane, nucleolus, nucleus, plasma membrane, plasmodesma, ; AT1G79530.1: 72.27, 0.0, 511, located in, membrane, ; AT1G16300.1: 71.89, 5e-179, 507, ; AT1G13440.2: 82.39, 0.0, 556, located in, …	Metabolism
	R	G	Mic	AC225449_6.1	Allene oxide synthase	44.6	3.83333	0.0859492	1.97146e-05	2	1	0.044843	0.0224215	2.1415e-05	1.09748e-05	1.61949e-05	2	1	0.044843	0.0224215	2.33072e-05	1.22388e-05	1.7773e-05	1.08625	0.556683	0.821467	1.18223	0.620799	0.901514						2	Mchloro *			Metabolism
	R	G	Mic	Medtr7g086300.1	Methionine synthase	88.7	13.3333	0.150319	3.44796e-05	1	4	0.011274	0.0450958	5.38393e-06	2.20733e-05	1.37286e-05	9	6	0.101466	0.0676437	5.27368e-05	3.69234e-05	4.48301e-05	0.156149	0.640186	0.398167	1.52951	1.07088	1.30019						1	PM/PLM/Mvac/Mchloro/Cyto/Pero/Apopl	85	AT3G03780.2: 85.56, 0.0, 1372, located in, apoplast, chloroplast, chloroplast envelope, cytosol, plasma membrane, ; AT5G17920.1: 87.80, 0.0, 1408, located in, apoplast, chloroplast, chloroplast stroma, cytosol, membrane, peroxisome, plasma membrane, plasmodesma, vacuolar membrane, ; AT3G03780.3: 85.56, 0.0, 1372, located in, apoplast, chloroplast, cytosol, plasma membrane, ; AT5G20980.2: 78.24, 0…	Metabolism
	R2X	G	Mic	Medtr1g043040.1	Malate dehydrogenase	35.5	6.5	0.183099	4.19983e-05	8	17	0.225352	0.478873	0.000107618	0.000234397	0.000171008	7	3	0.197183	0.084507	0.000102486	4.61283e-05	7.43072e-05	2.56244	5.58111	4.07177	2.44024	1.09834	1.76929		2				2	PM/PLM/Mvac/Cyto/Apopl/Chloro	74	AT5G56720.1: 74.40, 0.0, 520, located in, membrane, ; AT5G43330.1: 90.36, 0.0, 605, located in, cytosol, plasma membrane, plasmodesma, ; AT1G04410.1: 90.36, 0.0, 607, located in, apoplast, chloroplast, chloroplast stroma, membrane, nucleus, plasma membrane, plasmodesma, vacuolar membrane, vacuole, ;	Metabolism
	R2X	G	Mic	Medtr2g098950.1	Fructokinase	35.1	6.66667	0.189934	4.35661e-05	5	12	0.14245	0.34188	6.80278e-05	0.000167342	0.000117685	4	3	0.11396	0.0854701	5.92308e-05	4.6654e-05	5.29424e-05	1.56149	3.84112	2.7013	1.35956	1.07088	1.21522		2				1	PM/PLM/Cyto	82	AT3G59480.1: 82.93, 0.0, 558, ; AT1G06020.1: 79.57, 0.0, 540, ; AT2G31390.1: 83.23, 0.0, 543, located in, cytosol, plasma membrane, ; AT1G06030.1: 79.88, 0.0, 543, located in, plasmodesma, ;	Metabolism
	R2X	G	Mic	Medtr8g102460.1	Hexokinase	66.6	5.66667	0.0850851	1.95164e-05	9	11	0.135135	0.165165	6.45344e-05	8.08444e-05	7.26894e-05	3	2	0.045045	0.03003	2.34122e-05	1.63919e-05	1.99021e-05	3.30667	4.14238	3.72453	1.19961	0.839905	1.01976			Y			2	Mvac	75	AT2G19860.1: 75.86, 0.0, 760, ; AT4G29130.1: 76.88, 0.0, 764, located in, membrane, vacuolar membrane, vacuole, ; AT2G19860.2: 75.78, 0.0, 613, ;	Metabolism
	R	G2X	Mic	Medtr4g124660.1	Sucrose synthase	102.3	23.8333	0.232975	5.34387e-05	16	16	0.156403	0.156403	7.46909e-05	7.65554e-05	7.56232e-05	34	18	0.332356	0.175953	0.000172742	9.60443e-05	0.000134393	1.39769	1.43258	1.41514	3.23253	1.79728	2.5149						1	PM/PLM/Cyto/Vac	82	AT5G20830.1: 82.67, 0.0, 1375, located in, cytosol, plasmodesma, ; AT3G43190.1: 83.46, 0.0, 1410, located in, cytosol, membrane, plasma membrane, vacuole, ; AT5G20830.2: 82.67, 0.0, 1375, located in, cytosol, ;	Metabolism
	R	G2X	Mic	Medtr8g102620.1	Malic enzyme	65.2	7.83333	0.120143	2.75579e-05	3	7	0.0460123	0.107362	2.19734e-05	5.25511e-05	3.72623e-05	8	9	0.122699	0.138037	6.37731e-05	7.53476e-05	6.95603e-05	0.797354	1.90694	1.35215	2.31415	2.73416	2.52415						1	PM/PLM/Mvac/CW/Cyto/Apopl/Chloro	80	AT5G25880.1: 80.04, 0.0, 980, ; AT2G19900.1: 80.69, 0.0, 965, ; AT1G79750.1: 78.93, 0.0, 974, ; AT5G11670.1: 79.35, 0.0, 961, located in, apoplast, cell wall, chloroplast, cytosol, membrane, plasma membrane, plasmodesma, vacuolar membrane, ;	Metabolism
	R	G2X	Mic	Medtr4g068550.1	Allene oxide synthase	53.8	5.5	0.10223	2.34492e-05	4	4	0.0743494	0.0743494	3.55059e-05	3.63923e-05	3.59491e-05	12	8	0.223048	0.148699	0.000115929	8.11675e-05	9.85485e-05	1.51417	1.55197	1.53307	4.94387	3.46143	4.20265							Mchloro/Mito *			Metabolism
	R	G2X	Mic	Medtr2g076670.1	Phosphoenolpyruvate-carboxylase	110.7	16	0.144535	3.31527e-05	4	3	0.0361337	0.0271003	1.72558e-05	1.32649e-05	1.52604e-05	35	18	0.31617	0.162602	0.000164329	8.87563e-05	0.000126543	0.520495	0.400116	0.460306	4.95674	2.6772	3.81697						2	PM/PLM/Cyto/Apopl/Chloro	85	AT1G53310.3: 85.12, 0.0, 1714, located in, apoplast, cytosol, ; AT1G53310.1: 85.12, 0.0, 1714, located in, apoplast, cytosol, ; AT2G42600.1: 83.33, 0.0, 1658, located in, apoplast, chloroplast, plasma membrane, ; AT3G14940.1: 85.24, 0.0, 1707, ; AT2G42600.2: 83.33, 0.0, 1658, located in, apoplast, chloroplast, plasma membrane, plasmodesma, ; AT1G53310.2: 85.12, 0.0, 1714, located in, apoplast, cy…	Metabolism
	R	G2X	Mic	Medtr5g071360.1	Asparagine synthetase	65.7	2.16667	0.0329782	7.56438e-06	2	1	0.0304414	0.0152207	1.45374e-05	7.45017e-06	1.09938e-05	5	6	0.0761035	0.0913242	3.95548e-05	4.98495e-05	4.47021e-05	1.92183	0.984902	1.45336	5.22909	6.59002	5.90956			Y			3	PLM/Cyto	82	AT5G65010.1: 79.82, 0.0, 955, located in, cytosol, plasmodesma, ; AT3G47340.3: 85.61, 0.0, 771, ; AT3G47340.1: 84.57, 0.0, 1025, ; AT5G65010.2: 79.85, 0.0, 952, located in, cytosol, plasmodesma, ; AT5G10240.2: 78.60, 0.0, 964, located in, cytosol, ; AT5G10240.1: 79.12, 0.0, 975, located in, cytosol, ; AT3G47340.2: 85.63, 0.0, 935, ;	Metabolism
	R2X	G2X		Medtr3g087510.1	Lipoxygenase, LH2	20.7				10	8	0.483092	0.386473	0.000230703	0.00018917	0.000209936	3	6	0.144928	0.289855	7.53262e-05	0.000158218	0.000116772									Y			1	M/Chloro *			Metabolism
	R2X	G2X	Mic	Medtr2g008620.1	(3R)-hydroxymyristoyl-[acyl carrier protein] dehydratase-like protein	15.7	0.166667	0.0106157	2.43498e-06	7	2	0.44586	0.127389	0.000212923	6.23537e-05	0.000137638	3	5	0.191083	0.318471	9.93154e-05	0.000173838	0.000136577	87.4432	25.6074	56.5253	40.7869	71.3919	56.0894							Mchloro/CW	87	AT2G22230.1: 87.41, 5e-89, 262, located in, cell wall, chloroplast, chloroplast thylakoid, ; AT5G10160.1: 91.55, 2e-92, 270, located in, cell wall, chloroplast, chloroplast envelope, chloroplast thylakoid, membrane, ;	Metabolism
	R2X	G2X	Mic	Medtr3g096050.1	Caffeic acid 3-O-methyltransferase	39.6	1.5	0.0378788	8.68846e-06	6	5	0.151515	0.126263	7.23568e-05	6.18026e-05	6.70797e-05	5	6	0.126263	0.151515	6.56251e-05	8.27048e-05	7.41649e-05	8.32792	7.11318	7.72055	7.55313	9.51892	8.53603							Cyto *			Metabolism
	R2X	G2X		Medtr1g061630.1	Pyruvate kinase (Fragment)	57.6				1	2	0.0173611	0.0347222	8.29088e-06	1.69957e-05	1.26433e-05	3	2	0.0520833	0.0347222	2.70703e-05	1.89532e-05	2.30118e-05												3	PM/Cyto	87	AT3G52990.1: 87.90, 0.0, 972, located in, cytosol, membrane, ; AT3G52990.2: 87.82, 0.0, 877, located in, membrane, ; AT2G36580.1: 87.71, 0.0, 967, located in, cytosol, plasma membrane, ;	Metabolism
		G2X	Mic	Medtr7g110310.1	S-adenosylmethionine synthetase	43.2	2.16667	0.0501543	1.15042e-05								2	2	0.0462963	0.0462963	2.40625e-05	2.52709e-05	2.46667e-05				2.09164	2.19667	2.14416						1	PM/PLM/CW/Cyto/Nuc	92	AT1G02500.2: 92.86, 0.0, 744, located in, cell wall, cytosol, membrane, plasma membrane, ; AT4G01850.1: 92.35, 0.0, 745, located in, cell wall, nucleolus, plasmodesma, ; AT1G02500.1: 92.86, 0.0, 744, located in, cell wall, cytosol, membrane, plasma membrane, ; AT2G36880.1: 88.86, 0.0, 701, located in, cytosol, plasma membrane, plasmodesma, ; AT2G36880.2: 88.86, 0.0, 701, located in, cytosol, plas…	Metabolism
		G2X	Mic	Medtr2g088360.1	Aconitate hydratase (Fragment)	106.9	0.666667	0.00623636	1.43047e-06								4	1	0.0374181	0.00935454	1.94481e-05	5.10619e-06	1.22771e-05				13.5956	3.5696	8.58262						1	PM/PLM/Mvac/CW/Cyto/Apopl/Mito/Chloro	87	AT2G05710.1: 87.67, 0.0, 1727, located in, cell wall, chloroplast, chloroplast stroma, mitochondrion, vacuolar membrane, ; AT4G35830.2: 84.78, 0.0, 1432, located in, apoplast, plasma membrane, ; AT4G26970.1: 80.23, 0.0, 1617, located in, chloroplast, mitochondrion, ; AT4G35830.1: 84.39, 0.0, 1606, located in, apoplast, cytosol, plasma membrane, plasmodesma, vacuole, ;	Metabolism
		G2X		Medtr4g020450.1	Delta-1-pyrroline-5-carboxylate synthetase	15.1											6	3	0.397351	0.198675	0.000206523	0.000108447	0.000157485								2				3	PLM/Cyto	74	AT3G55610.1: 74.71, 0.0, 1045, located in, cytosol, plasmodesma, ; AT2G39800.4: 75.32, 0.0, 1041, ; AT3G55610.2: 73.22, 0.0, 882, located in, cytosol, ; AT2G39800.1: 75.32, 0.0, 1041, located in, membrane, ; AT2G39800.2: 74.43, 0.0, 906, ; AT2G39800.3: 74.89, 0.0, 1028, ;	Metabolism
		G2X	Mic	Medtr5g077000.1	UTP-glucose 1 phosphate uridylyltransferase	52.7	0.666667	0.0126502	2.90165e-06								1	2	0.0189753	0.0379507	9.86244e-06	2.07154e-05	1.52889e-05				3.39891	7.13919	5.26905						1	PM/Cyto	86	AT5G17310.1: 86.43, 0.0, 608, located in, cytosol, plasma membrane, ; AT3G03250.1: 83.33, 0.0, 735, located in, cytosol, plasma membrane, ; AT5G17310.2: 84.67, 0.0, 739, located in, cytosol, plasma membrane, ;	Metabolism
	R		Mic	Medtr1g064060.1	Adenosine kinase 2	37.5	3.83333	0.102222	2.34473e-05	2	1	0.0533333	0.0266667	2.54696e-05	1.30527e-05	1.92611e-05								1.08625	0.556683	0.821467										PM/PLM/Cyto/Apopl/Chloro	84	AT3G09820.2: 84.07, 0.0, 526, located in, apoplast, cytosol, membrane, plasma membrane, plasmodesma, ; AT5G03300.1: 83.73, 0.0, 608, located in, cytosol, plasma membrane, ; AT3G09820.1: 82.89, 0.0, 598, located in, apoplast, chloroplast, cytosol, membrane, plasma membrane, ;	Metabolism
	R		Mic	Medtr7g005380.1	Pyruvate dehydrogenase E1 component subunit beta, mitochondrial	38.8	4.5	0.115979	2.66028e-05	1	2	0.0257732	0.0515464	1.23081e-05	2.52307e-05	1.87694e-05								0.462662	0.948424	0.705543					2					MVac/Nuc/Mito	85	AT5G50850.1: 85.91, 0.0, 636, located in, mitochondrion, nucleolus, vacuolar membrane, ;	Metabolism
	R		Mic	Medtr4g022580.1	Sterol 3-beta-glucosyltransferase	68.3	3.5	0.0512445	1.17542e-05	1	4	0.0146413	0.0585652	6.99202e-06	2.86663e-05	1.78291e-05								0.594852	2.4388	1.51683									1	PM	71	AT3G07020.2: 71.45, 0.0, 871, located in, membrane, plasma membrane, ; AT3G07020.1: 71.45, 0.0, 872, located in, membrane, plasma membrane, ;	Metabolism
	R2X			Medtr5g057990.1	Alpha-D-xylosidase	102.8				24	18	0.233463	0.175097	0.000111491	8.5706e-05	9.85987e-05																Y			1	PLM/CW/Chloro	74	AT1G68560.1: 74.47, 0.0, 1436, located in, cell wall, chloroplast, plant-type cell wall, plasmodesma, ;	Metabolism
	R2X			Medtr5g053950.1	Allene oxide cyclase 4, chloroplastic	27.9				2	6	0.0716846	0.215054	3.42333e-05	0.000105264	6.97485e-05															7					PM/Chloro *			Metabolism
	R2X		Mic	Medtr3g079750.1	Beta-D-glucosidase	68.3	1	0.0146413	3.35835e-06	7	4	0.102489	0.0585652	4.89441e-05	2.86663e-05	3.88052e-05								14.5739	8.53581	11.5548						Y			3	PLM/CW	78	AT5G20950.1: 78.05, 0.0, 986, located in, cell wall, membrane, plant-type cell wall, plasmodesma, ; AT5G20950.2: 78.05, 0.0, 986, located in, cell wall, membrane, plant-type cell wall, ; AT5G20940.1: 76.01, 0.0, 908, ;	Metabolism
	R2X			Medtr2g034720.1	Beta xylosidase	82.4				4	8	0.0485437	0.0970874	2.31823e-05	4.7522e-05	3.53521e-05																Y			1	CW/Apopl	71	AT5G49360.1: 71.88, 0.0, 1119, located in, apoplast, plant-type cell wall, ;	Metabolism
	R2X		Mic	Medtr8g014640.1	Acid phosphatase	30.1	1.33333	0.0442968	1.01606e-05	3	1	0.0996678	0.0332226	4.75968e-05	1.62617e-05	3.19293e-05								4.68446	1.60047	3.14246						Y			1	M *			Metabolism
	R2X			Medtr7g090160.1	Pyrroline-5-carboxylate reductase	28.4				1	2	0.0352113	0.0704225	1.68153e-05	3.44702e-05	2.56427e-05															4					CW	71	AT5G14800.2: 71.16, 6e-109, 318, ; AT5G14800.1: 73.36, 2e-146, 416, located in, cell wall, ;	Metabolism
	R2X		Mic	Medtr3g048920.1	Citrate synthase	56.8	1.16667	0.0205399	4.71135e-06	1	4	0.0176056	0.0704225	8.40766e-06	3.44702e-05	2.14389e-05								1.78455	7.31641	4.55048					2	Y				PLM/Pero	77	AT3G58750.1: 77.98, 0.0, 828, located in, plasmodesma, ; AT2G42790.1: 77.45, 0.0, 830, located in, peroxisome, ;	Metabolism
	R2X			Medtr5g062320.1	Xylan 1 4-beta-xylosidase	85.7				4	3	0.0466744	0.0350058	2.22896e-05	1.71345e-05	1.97121e-05																Y			1	CW/Chloro/Apopl *			Metabolism
	R2X			Medtr8g063080.2	Nucleotide pyrophosphatase/phosphodiesterase (Fragments)	68.7				2	3	0.0291121	0.0436681	1.39026e-05	2.13745e-05	1.76386e-05																				EndoM *	72	AT1G13750,1	Metabolism
	R2X		Mic	Medtr4g103520.1	Nucleotide pyrophosphatase/phosphodiesterase (Fragments)	70.4	0.333333	0.00473485	1.08606e-06	3	2	0.0426136	0.0284091	2.03504e-05	1.39056e-05	1.7128e-05								18.7378	12.8037	15.7708						Y			3	CW	73	AT5G50400.1: 73.25, 0.0, 959, ; AT4G24890.1: 72.36, 0.0, 934, located in, cell wall, ;	Metabolism
	R2X		Mic	Medtr7g036900.1	Hedgehog-interacting protein	75.4	1.33333	0.0176835	4.05615e-06	3	2	0.0397878	0.0265252	1.90009e-05	1.29835e-05	1.59922e-05								4.68446	3.20093	3.94269				1		Y			7	PM/AnchorM *			Metabolism
	R2X		Mic	Medtr5g014710.1	Malate dehydrogenase, glyoxysomal	37.9	1	0.0263852	6.05212e-06	1	1	0.0263852	0.0263852	1.26004e-05	1.29149e-05	1.27577e-05								2.08198	2.13395	2.10797					2				1	Mchloro/Apopl/Pero/Vac	78	AT5G09660.1: 78.77, 0.0, 556, located in, apoplast, chloroplast, chloroplast envelope, peroxisome, vacuole, ; AT5G09660.4: 80.26, 1e-168, 479, located in, apoplast, chloroplast, peroxisome, ; AT2G22780.1: 82.91, 0.0, 596, located in, chloroplast, peroxisome, ; AT5G09660.3: 86.19, 4e-163, 464, located in, apoplast, chloroplast, peroxisome, ; AT5G09660.2: 81.63, 0.0, 540, located in, apoplast, chlo…	Metabolism
			Mic (DIM-)	Medtr2g062920.1	ATP-citrate synthase	46.4	1.16667	0.0251437	5.76734e-06																										2	Cyto	86	AT1G10670.1: 86.76, 0.0, 772, located in, cytosol, ; AT1G09430.1: 79.71, 0.0, 708, located in, cytosol, ; AT1G60810.1: 87.47, 0.0, 774, ; AT1G10670.3: 82.84, 0.0, 758, ; AT1G10670.2: 86.76, 0.0, 772, located in, cytosol, ; AT1G10670.4: 86.76, 0.0, 772, ;	Metabolism
			Mic (DIM-)	Medtr1g035230.1	Pyrophosphate--fructose 6-phosphate 1-phosphotransferase alpha subunit	65	0.5	0.00769231	1.76443e-06																											Cyto	80	AT1G20950.1: 80.62, 0.0, 1028, located in, cytosol, ; AT1G76550.1: 80.27, 0.0, 1023, located in, cytosol, ;	Metabolism
			Mic (DIM-)	Medtr8g062670.1	Pyruvate dehydrogenase E1 component alpha subunit	43.4	1.16667	0.0268817	6.166e-06																										2	Mito	77	AT1G24180.1: 77.83, 0.0, 648, located in, mitochondrion, ; AT1G59900.1: 76.46, 0.0, 644, located in, mitochondrion, ;	Metabolism
			Mic (DIM-)	Medtr5g077070.1	Isocitrate dehydrogenase (Fragment)	45.9	0.333333	0.00726216	1.66576e-06																											PM/PLM/Cyto/Pero/Apopl/Chloro	84	AT1G54340.1: 84.39, 0.0, 743, located in, peroxisome, plasma membrane, ; AT1G65930.1: 88.35, 0.0, 767, located in, apoplast, chloroplast stroma, cytosol, plasma membrane, plasmodesma, ; AT5G14590.1: 80.20, 0.0, 700, located in, chloroplast, chloroplast stroma, chloroplast thylakoid, ;	Metabolism
			Mic (DIM-)	Medtr3g114780.1	Sterol 24-C methyltransferase 2-1	39.9	6.66667	0.167084	3.8325e-05																							Y				Golgi	81	AT1G76090.1: 81.46, 0.0, 642, ; AT1G20330.1: 86.48, 0.0, 663, located in, Golgi apparatus, ;	Metabolism
			Mic (DIM-)	Medtr3g087980.1	Long-chain-fatty-acid--CoA ligase 3	76.7	0.333333	0.00434594	9.96851e-07																										2	Mchloro	71	AT1G77590.1: 71.94, 0.0, 1082, located in, chloroplast, chloroplast envelope, membrane, ;	Metabolism
			Mic (DIM-)	Medtr3g082660.1 Medtr4g027260.1	Long-chain-fatty-acid--CoA ligase 4	79.3	4	0.0504414	1.157e-05																					1					2	Mchloro/Golgi	72	AT2G04350.1: 72.42, 0.0, 1044, located in, Golgi apparatus, chloroplast envelope, ; AT2G04350.2: 72.42, 0.0, 1044, located in, Golgi apparatus, ;	Metabolism
			Mic (DIM-)	Medtr8g014530.1	Hexokinase	53.4	1.5	0.0280899	6.44313e-06																						8	Y				Mvac	71	AT2G19860.1: 71.86, 0.0, 726, ; AT4G29130.1: 73.48, 0.0, 731, located in, membrane, vacuolar membrane, vacuole, ; AT2G19860.2: 73.25, 0.0, 583, ;	Metabolism
			Mic (DIM-)	Medtr1g088480.1	UDP-glucuronic acid decarboxylase 2	48.2	4.83333	0.100277	2.3001e-05																					1					1	PM/Mvac/Cyto/Golgi	72	AT2G28760.3: 72.67, 5e-165, 472, located in, plasma membrane, ; AT3G46440.1: 71.20, 3e-163, 467, located in, cytosol, ; AT3G53520.1: 72.18, 0.0, 608, located in, Golgi apparatus, membrane, ; AT2G28760.2: 72.67, 5e-165, 472, located in, plasma membrane, ; AT3G53520.2: 71.70, 0.0, 599, located in, Golgi apparatus, membrane, ; AT3G62830.1: 78.33, 0.0, 702, located in, Golgi apparatus, plasma membran…	Metabolism
			Mic (DIM-)	Medtr5g075450.1	Trans-cinnamate 4-monooxygenase	58	6.83333	0.117816	2.70241e-05																							Y			1	PM/PLM/Mvac/Golgi	84	AT2G30490.1: 84.75, 0.0, 875, located in, Golgi apparatus, membrane, plasma membrane, plasmodesma, vacuolar membrane, ;	Metabolism
			Mic (DIM-)	Medtr4g103920.1	Glyceraldehyde-3-phosphate dehydrogenase	36.6	19	0.519126	0.000119075																									Y	1	PM/PLM/Mvac/CW/Cyto/Nuc/Apopl/Chloro	88	AT3G04120.1: 88.43, 0.0, 616, located in, apoplast, chloroplast, cytosol, membrane, nucleus, plasma membrane, vacuolar membrane, ; AT1G13440.1: 87.83, 0.0, 612, located in, cell wall, chloroplast, cytosol, membrane, nucleolus, nucleus, plasma membrane, plasmodesma, ; AT1G79530.1: 73.49, 4e-177, 502, located in, membrane, ; AT1G16300.1: 72.89, 3e-175, 497, ; AT1G13440.2: 80.71, 0.0, 543, located i…	Metabolism
			Mic (DIM-)	Medtr1g081290.1	Zeta-carotene desaturase	65	0.166667	0.0025641	5.88142e-07																										1	Mchloro	82	AT3G04870.2: 82.31, 0.0, 958, located in, chloroplast, ; AT3G04870.1: 82.31, 0.0, 958, located in, chloroplast, chloroplast envelope, ;	Metabolism
			Mic (DIM-)	Medtr7g074570.1	2,3-bisphosphoglycerate-independent phosphoglycerate mutase (Fragment)	60.5	2.5	0.0413223	9.47832e-06																										1	PM/PLM/Cyto/Apopl/Chloro	82	AT3G08590.2: 82.97, 0.0, 962, located in, apoplast, cytosol, ; AT3G08590.1: 82.97, 0.0, 962, located in, apoplast, cytosol, plasmodesma, ; AT1G09780.1: 84.32, 0.0, 971, located in, chloroplast, cytosol, plasma membrane, plasmodesma, ;	Metabolism
			Mic (DIM-)	Medtr1g050720.1	Glycerol-3-phosphate dehydrogenase SDP6 mitochondrial	68.1	0.5	0.00734214	1.68411e-06																							Y			1	MMito	79	AT3G10370.1: 79.37, 0.0, 1019, ;	Metabolism
			Mic (DIM-)	Medtr5g077950.1	Glutamine synthetase	39.1	1	0.0255754	5.86638e-06																										1	PM/PLM/Mchloro/CW/Cyto/Ribo/Apopl/Vac	84	AT3G17820.1: 84.09, 0.0, 638, located in, chloroplast, cytosolic ribosome, plasma membrane, ; AT1G48470.1: 78.11, 0.0, 581, located in, chloroplast, plasmodesma, ; AT5G35630.3: 74.57, 0.0, 568, located in, apoplast, chloroplast, membrane, thylakoid, ; AT5G16570.1: 83.38, 0.0, 634, ; AT1G66200.1: 82.82, 0.0, 632, located in, apoplast, chloroplast envelope, chloroplast stroma, cytosol, cytosolic ri…	Metabolism
			Mic (DIM-)	Medtr6g071070.1	Glutamine synthetase	39.1	1.33333	0.0341006	7.82184e-06																											PM/PLM/Mchloro/CW/Cyto/Ribo/Apopl/Vac	86	AT3G17820.1: 86.12, 0.0, 654, located in, chloroplast, cytosolic ribosome, plasma membrane, ; AT1G48470.1: 81.07, 0.0, 600, located in, chloroplast, plasmodesma, ; AT5G35630.3: 77.90, 0.0, 601, located in, apoplast, chloroplast, membrane, thylakoid, ; AT5G16570.1: 84.27, 0.0, 651, ; AT1G66200.1: 90.17, 0.0, 676, located in, apoplast, chloroplast envelope, chloroplast stroma, cytosol, cytosolic ri…	Metabolism
			Mic (DIM-)	Medtr1g075900.1	Methyltransferase (Fragment)	47.2	1.83333	0.0388418	8.90935e-06																										1	PLM/MVac/Golgi	81	AT3G23300.1: 81.25, 0.0, 726, located in, Golgi apparatus, nucleus, vacuolar membrane, ; AT1G04430.2: 79.86, 0.0, 707, located in, Golgi apparatus, vacuolar membrane, ; AT4G14360.2: 81.97, 0.0, 709, located in, Golgi apparatus, ; AT4G14360.1: 81.97, 0.0, 709, located in, Golgi apparatus, plasmodesma, ; AT1G04430.1: 79.86, 0.0, 707, located in, Golgi apparatus, vacuolar membrane, ;	Metabolism
			Mic (DIM-)	Medtr7g023770.1	Oxoglutarate dehydrogenase - like protein	117.6	0.666667	0.00566893	1.30031e-06																										1	Mito *	81	AT3G55410.1: 81.52, 0.0, 1808, ; AT5G65750.1: 81.42, 0.0, 1813, ;	Metabolism
			Mic (DIM-)	Medtr4g024630.1	Transketolase 1	79.7	1.33333	0.0167294	3.83731e-06																											Mchloro	78	AT3G60750.2: 78.27, 0.0, 1201, ; AT3G60750.1: 78.27, 0.0, 1205, located in, chloroplast, chloroplast envelope, chloroplast stroma, ; AT2G45290.1: 79.22, 0.0, 1223, located in, chloroplast, chloroplast stroma, ;	Metabolism
			Mic (DIM-)	Medtr1g116120.1 Medtr5g059410.1	Transketolase 1	79.6	1	0.0125628	2.8816e-06																											Mchloro	82	AT3G60750.2: 82.32, 0.0, 1259, ; AT3G60750.1: 82.32, 0.0, 1265, located in, chloroplast, chloroplast envelope, chloroplast stroma, ; AT2G45290.1: 81.43, 0.0, 1265, located in, chloroplast, chloroplast stroma, ;	Metabolism
			Mic (DIM-)	Medtr4g132850.1	Dehydrogenase/reductase SDR family member	26.5	0.5	0.0188679	4.32784e-06																						2					Pero	73	AT4G05530.1: 73.31, 2e-133, 381, located in, peroxisome, ;	Metabolism
			Mic (DIM-)	Medtr5g009350.1	Long-chain-fatty-acid--CoA ligase 1	73.6	0.833333	0.0113225	2.59709e-06																										2	PM/Golgi	74	AT4G11030.1: 74.28, 0.0, 1053, ; AT4G23850.1: 75.76, 0.0, 1065, located in, Golgi apparatus, plasma membrane, ; AT1G64400.1: 73.32, 0.0, 1018, ;	Metabolism
			Mic (DIM-)	Medtr3g084310.1	Serine hydroxymethyltransferase	51.5	3.66667	0.0711974	1.63309e-05																										1	PM/PLM/Cyto	78	AT4G13890.1: 78.76, 0.0, 794, ; AT4G13930.1: 90.02, 0.0, 896, located in, cytosol, membrane, plasma membrane, plasmodesma, ;	Metabolism
			Mic (DIM-)	Medtr8g083090.1	Adenosylhomocysteinase	53.2	8	0.150376	3.44925e-05																										3	PM/PLM/Mvac/Cyto	88	AT4G13940.2: 88.43, 0.0, 685, located in, cytosol, membrane, plasma membrane, vacuolar membrane, ; AT4G13940.4: 89.61, 0.0, 566, located in, membrane, plasma membrane, vacuolar membrane, ; AT4G13940.1: 89.48, 0.0, 906, located in, cytosol, membrane, plasma membrane, plasmodesma, vacuolar membrane, vacuole, ; AT3G23810.1: 88.66, 0.0, 895, located in, cytosol, membrane, plasma membrane, vacuole, ; …	Metabolism
			Mic (DIM-)	Medtr3g084340.1	Adenosylhomocysteinase	53.1	3.83333	0.0721908	1.65588e-05																										3	PM/PLM/Mvac/Cyto	89	AT4G13940.2: 89.53, 0.0, 692, located in, cytosol, membrane, plasma membrane, vacuolar membrane, ; AT4G13940.4: 91.23, 0.0, 570, located in, membrane, plasma membrane, vacuolar membrane, ; AT4G13940.1: 91.13, 0.0, 918, located in, cytosol, membrane, plasma membrane, plasmodesma, vacuolar membrane, vacuole, ; AT3G23810.1: 90.31, 0.0, 905, located in, cytosol, membrane, plasma membrane, vacuole, ; …	Metabolism
			Mic (DIM-)	Medtr3g084830.1	Phytoene desaturase	46.7	0.666667	0.0142755	3.27445e-06																										2	Mchloro	78	AT4G14210.2: 78.07, 0.0, 666, located in, chloroplast, ; AT4G14210.1: 78.07, 0.0, 667, located in, chloroplast, chloroplast envelope, chloroplast thylakoid, ;	Metabolism
			Mic (DIM-)	Medtr8g089180.1	UDP-D-xylose 4-epimerase	43.8	0.5	0.0114155	2.61844e-06																					1					1	Golgi	82	AT4G20460.1: 82.31, 0.0, 680, ; AT1G30620.2: 82.70, 0.0, 698, located in, Golgi apparatus, ; AT5G44480.1: 81.44, 0.0, 629, ; AT2G34850.1: 85.96, 3e-144, 414, ; AT1G30620.3: 82.70, 0.0, 694, ; AT1G30620.1: 82.70, 0.0, 698, located in, Golgi apparatus, ;	Metabolism
			Mic (DIM-)	Medtr2g025550.1	Phosphatidate cytidylyltransferase	48.8	1.33333	0.0273224	6.26709e-06																					7					1	M	79	AT4G22340.3: 79.15, 0.0, 695, ; AT4G22340.1: 79.15, 0.0, 695, ; AT4G22340.2: 83.98, 0.0, 640, ; AT4G26770.1: 74.28, 0.0, 637, ; AT1G62430.1: 76.19, 0.0, 676, ;	Metabolism
			Mic (DIM-)	AC232874_1005.1	Progesterone 5-beta-reductase	91.7	1.16667	0.0127226	2.91826e-06																					1						Cyto	71	AT4G24220.1: 71.13, 0.0, 593, located in, cytosol, ; AT4G24220.2: 70.88, 0.0, 586, located in, cytosol, ;	Metabolism
			Mic (DIM-)	Medtr5g065880.1	Glucose-6-phosphate isomerase	68.5	1.5	0.0218978	5.02282e-06																						4				1	Mchloro	79	AT4G24620.2: 79.76, 0.0, 961, located in, chloroplast, ; AT4G24620.1: 80.06, 0.0, 1045, located in, chloroplast, chloroplast envelope, chloroplast stroma, ;	Metabolism
			Mic (DIM-)	Medtr2g006820.1 Medtr5g093300.1	Dihydrolipoyllysine-residue succinyltransferase component of 2-oxoglutarate dehydrogenase complex	49.7	6.33333	0.127431	2.92296e-05																										1	M/Mito/Cyto/Ribo	74	AT4G26910.3: 74.73, 0.0, 556, located in, membrane, mitochondrion, ; AT4G26910.1: 72.96, 0.0, 584, located in, membrane, mitochondrion, ; AT4G26910.2: 72.96, 0.0, 584, located in, membrane, mitochondrion, ; AT5G55070.1: 76.47, 0.0, 580, located in, cytosolic ribosome, mitochondrion, ;	Metabolism
			Mic (DIM-)	Medtr4g071520.1	Squalene synthase	48.3	7.33333	0.151829	3.48258e-05																					2						PM	77	AT4G34640.1: 77.02, 0.0, 666, located in, plasma membrane, ; AT4G34650.1: 70.34, 0.0, 615, ;	Metabolism
			Mic (DIM-)	Medtr1g064090.1	Phenylalanine ammonia-lyase	77.2	0.833333	0.0107945	2.47599e-06																										1	Cyto	73	AT5G04230.1: 73.81, 0.0, 1046, ; AT3G53260.1: 81.26, 0.0, 1225, located in, cytosol, ; AT2G37040.1: 82.35, 0.0, 1245, ; AT5G04230.2: 73.39, 0.0, 1040, ; AT3G10340.1: 79.94, 0.0, 1178, ;	Metabolism
			Mic (DIM-)	Medtr6g077820.1	Succinyl-CoA ligase	33.7	1	0.0296736	6.80639e-06																						2				1	CW/Mito	87	AT5G08300.1: 87.62, 0.0, 555, located in, cell wall, mitochondrion, ; AT5G23250.2: 87.27, 1e-172, 485, ; AT5G23250.1: 85.98, 0.0, 559, ;	Metabolism
			Mic (DIM-)	Medtr5g089200.1	Dihydropyrimidinase	58.3	1	0.0171527	3.9344e-06																										3	Golgi	75	AT5G12200.1: 75.09, 0.0, 860, located in, Golgi apparatus, ;	Metabolism
			Mic (DIM-)	Medtr3g032530.1	Cycloartenol-C-24-methyltransferase	38.2	1.5	0.039267	9.00688e-06																											PLM/Vac	86	AT5G13710.2: 86.27, 0.0, 625, ; AT5G13710.1: 86.27, 0.0, 625, located in, plasmodesma, vacuole, ;	Metabolism
			Mic (DIM-)	Medtr2g034090.1	ATP citrate lyase a-subunit	65.7	5.5	0.0837139	1.92019e-05																										2	PM/Cyto	92	AT5G49460.1: 92.27, 0.0, 1134, located in, plasma membrane, ; AT3G06650.1: 92.43, 0.0, 1139, located in, cytosol, membrane, ;	Metabolism
			Mic (DIM-)	Medtr5g022960.1	Prolyl 4-hydroxylase alpha-2 subunit	32.6	0.5	0.0153374	3.51803e-06																					1					1	Mito	71	AT5G66060.2: 71.31, 2e-126, 364, ; AT2G17720.1: 71.48, 1e-142, 407, ; AT1G20270.1: 71.18, 3e-155, 439, ; AT5G66060.1: 75.69, 3e-166, 467, ; AT4G35810.1: 72.73, 4e-137, 393, ;	Metabolism
			Mic (DIM-)	Medtr8g074170.1 Medtr8g074270.1	Adipocyte plasma membrane-associated protein	41.3	3.33333	0.0807103	1.85129e-05																					1						ER *			Metabolism
			Mic (DIM-)	Medtr4g071680.1	Alpha-mannosidase-like protein	136.4	0.333333	0.00244379	5.60546e-07																					1					7	Mgolgi *			Metabolism
			Mic (DIM-)	Medtr4g005190.1	Beta-amyrin synthase	87.3	1.16667	0.0133639	3.06534e-06																										2	Cyto *			Metabolism
			Mic (DIM-)	Medtr5g097900.1 Medtr5g097910.1 Medtr5g097940.1	Chalcone reductase	34.8	1.16667	0.0335249	7.68979e-06																											Cyto *			Metabolism
			Mic (DIM-)	Medtr1g115820.1	Chalcone-flavonone isomerase	23.7	3	0.126582	2.90349e-05																						2				1	Nuc/MER/Mvac *			Metabolism
			Mic (DIM-)	Medtr1g115840.1	Chalcone--flavonone isomerase 2-B	25	0.5	0.02	4.58751e-06																											Nuc/MER/Mvac *			Metabolism
			Mic (DIM-)	Medtr1g075910.1	Dehydration-responsive protein-related	17.7	0.5	0.0282486	6.47953e-06																					1					1	PM/Golgi *			Metabolism
			Mic (DIM-)	Medtr8g018770.1	Dihydrolipoyllysine-residue acetyltransferase component 2 of pyruvate dehydrogenase complex	59.5	5.33333	0.0896359	2.05603e-05																										1	Mchloro/Mito *			Metabolism
			Mic (DIM-)	AC233660_9.1	Dihydrolipoyllysine-residue acetyltransferase component of pyruvate dehydrogenase complex	33.3	0.166667	0.00500501	1.14802e-06																						2					Mchloro/Chloro/Ribo *			Metabolism
			Mic (DIM-)	AC233655_16.1	Ent-kaurene oxidase (Fragment)	57.6	1.33333	0.0231481	5.30961e-06																					1					2	Mchloro/ER *			Metabolism
			Mic (DIM-)	Medtr3g096670.1	F-box protein At5g39450	123.5	1	0.00809717	1.85729e-06																										2	M *			Metabolism
			Mic (DIM-)	Medtr8g020940.1	Flavonoid 3',5'-hydroxylase	59	1.5	0.0254237	5.83158e-06																					1						PM/Mito *			Metabolism
			Mic (DIM-)	Medtr5g019500.1	Genomic DNA chromosome 5 TAC clone K21L19	141.1	0.5	0.00354359	8.12811e-07																					2					2	Nuc *			Metabolism
			Mic (DIM-)	Medtr4g083360.1	Glucosidase ii beta subunit	72.8	0.833333	0.0114469	2.62563e-06																							Y			1	M *			Metabolism
			Mic (DIM-)	Medtr8g088860.1	Glutelin type-A 2	43.6	1.5	0.0344037	7.89135e-06																						2					Cyto *			Metabolism
			Mic (DIM-)	Medtr1g025140.1	Hexokinase I (Fragment)	52.9	0.833333	0.015753	3.61335e-06																						6					PM/Chloro/Vac *			Metabolism
			Mic (DIM-)	Medtr3g086210.1	Short-chain dehydrogenase/reductase (Fragment)	35.8	1	0.027933	6.40713e-06																					1					2	M/ER *			Metabolism
	R	G2X	Mic	Medtr8g018730.1	Seed lipoxygenase	210.8	20.8333	0.0988299	2.26691e-05	13	23	0.0616698	0.109108	2.94507e-05	5.34059e-05	4.14283e-05	37	18	0.175522	0.085389	9.12276e-05	4.66097e-05	6.89186e-05	1.29916	2.35588	1.82752	4.02431	2.05609	3.0402	1					1	Chloro *			Metabolism(lipid)
	R2X	G2X	Mic	Medtr8g018550.1	Lipoxygenase	97.5	30.3333	0.311111	7.13612e-05	36	31	0.369231	0.317949	0.000176328	0.000155628	0.000165978	28	31	0.287179	0.317949	0.000149262	0.000173553	0.000161407	2.47092	2.18085	2.32589	2.09164	2.43203	2.26183							Cyto *			Metabolism(lipid)
	R2X	G2X	Mic	Medtr2g103730.1	Phospholipase D alpha	91.8	2.16667	0.023602	5.41372e-06	19	23	0.206972	0.250545	9.88403e-05	0.000122636	0.000110738	7	3	0.0762527	0.0326797	3.96324e-05	1.78383e-05	2.87353e-05	18.2574	22.6527	20.4551	7.32073	3.29501	5.30787							PLM/Mchloro/Cyto	80	AT3G15730.1: 80.79, 0.0, 1396, located in, chloroplast, cytosol, membrane, plasmodesma, ; AT1G52570.1: 79.53, 0.0, 1365, located in, chloroplast envelope, ;	Metabolism(lipid)
	R2X	G2X	Mic	Medtr5g017090.1	MAP-like protein kinase	44.2	0.666667	0.015083	3.45966e-06	2	9	0.0452489	0.20362	2.16088e-05	9.96671e-05	6.0638e-05	5	4	0.113122	0.0904977	5.87953e-05	4.93983e-05	5.40968e-05	6.24594	28.8084	17.5272	16.9945	14.2784	15.6365	1		Y	99.8%		2	M *			Metabolism(lipid)
	R2X	G2X	Mic	Medtr8g018420.1	Seed lipoxygenase-3	96	5.83333	0.0607639	1.39377e-05	12	5	0.125	0.0520833	5.96944e-05	2.54936e-05	4.2594e-05	12	13	0.125	0.135417	6.49688e-05	7.39174e-05	6.94431e-05	4.28293	1.8291	3.05602	4.66136	5.3034	4.98238						1	Cyto *			Metabolism(lipid)
		G2X		Medtr5g033920.1	ATP-citrate synthase	46.5											5	2	0.107527	0.0430108	5.58872e-05	2.34775e-05	3.96823e-05												2	Cyto	88	AT1G10670.1: 88.42, 0.0, 783, located in, cytosol, ; AT1G09430.1: 81.62, 0.0, 734, located in, cytosol, ; AT1G60810.1: 87.47, 0.0, 778, ; AT1G10670.3: 84.42, 0.0, 769, ; AT1G10670.2: 88.42, 0.0, 783, located in, cytosol, ; AT1G10670.4: 88.42, 0.0, 783, ;	Metabolism(lipid)
	R		Mic	Medtr8g018590.1	Lipoxygenase	93.1	42.5	0.456498	0.000104709	6	6	0.0644468	0.0644468	3.07769e-05	3.15452e-05	3.1161e-05								0.293927	0.301264	0.297595										Cyto *			Metabolism(lipid)
	R2X			Medtr7g080450.1	Phospholipase A1	50.1				2	5	0.0399202	0.0998004	1.90641e-05	4.88499e-05	3.3957e-05																			3	Cyto *			Metabolism(lipid)
	R2X		Mic	Medtr5g098310.1	Acetyl-CoA acetyltransferase, cytosolic 1	41.5	2.16667	0.0522088	1.19754e-05	2	3	0.0481928	0.0722892	2.30147e-05	3.53838e-05	2.91993e-05								1.92183	2.9547	2.43827					2				1	PM/Cyto/Pero	84	AT5G48230.1: 84.38, 0.0, 659, located in, cytosol, peroxisome, plasma membrane, ; AT5G47720.1: 78.62, 0.0, 670, ; AT5G47720.3: 78.62, 0.0, 670, ; AT5G47720.5: 77.59, 0.0, 656, ; AT5G48230.2: 84.33, 0.0, 669, located in, cytosol, peroxisome, plasma membrane, ; AT5G47720.2: 78.62, 0.0, 671, ; AT5G47720.4: 78.62, 0.0, 671, ;	Metabolism(lipid)
	R2X		Mic	Medtr5g023050.1	Phospholipase D delta isoform	124.5	5.16667	0.0414993	9.51892e-06	12	3	0.0963855	0.0240964	4.60294e-05	1.17946e-05	2.8912e-05								4.83557	1.23907	3.03732									3	PM/Vac *			Metabolism(lipid)
	R2X			Medtr8g020970.1	Lipoxygenase 3, chloroplastic	104.6				1	3	0.00956023	0.0286807	4.56553e-06	1.40385e-05	9.30203e-06																			1	Chloro *	70	AT1G72520.1: 70.80, 0.0, 1360, ;	Metabolism(lipid)
	R2X			Medtr3g105980.1	Phospholipase D4	82.2				1	2	0.0121655	0.0243309	5.80967e-06	1.19094e-05	8.85953e-06																				M *			Metabolism(lipid)
			Mic (DIM-)	Medtr7g022310.1	Sphingosine-1-phosphate lyase	59.2	0.666667	0.0112613	2.58306e-06																					2					1	M	79	AT1G27980.1: 79.11, 0.0, 875, located in, membrane, ;	Metabolism(lipid)
			Mic (DIM-)	Medtr5g011040.1	Hydroxymethylglutaryl-CoA synthase	52.1	0.5	0.00959693	2.2013e-06																										5	PLM/Cyto	75	AT4G11820.1: 75.36, 0.0, 667, located in, cytosol, plasmodesma, ; AT4G11820.2: 76.50, 0.0, 769, located in, cytosol, ;	Metabolism(lipid)
			Mic (DIM-)	Medtr4g129070.1	Diacylglycerol kinase	53.5	4.33333	0.0809969	1.85787e-05																										2	PM *			Metabolism(lipid)
			Mic (DIM-)	Medtr8g018650.1	Lipoxygenase	91.6	5.33333	0.0582242	1.33552e-05																											Cyto *			Metabolism(lipid)
			Mic (DIM-)	Medtr8g018690.1	Lipoxygenase	96.5	7	0.0725389	1.66386e-05																											Chloro *			Metabolism(lipid)
			Mic (DIM-)	Medtr5g017670.1	Patatin-like protein 1	43.8	0.666667	0.0152207	3.49125e-06																											Chloro *			Metabolism(lipid)
			Mic (DIM-)	Medtr1g083620.1	Phospholipase D p2	126.8	4.16667	0.0328601	7.53731e-06																					1					3	Vac *			Metabolism(lipid)
			Mic (DIM-)	Medtr2g099560.1 Medtr8g055840.1	Seed lipoxygenase-3	68.9	3	0.0435414	9.98732e-06																											Cyto *			Metabolism(lipid)
Cell cycle, Protein Synthesis and Fate	R	G	Mic	Medtr2g096100.1	Histone H4	11.3	20.1667	1.78466	0.000409357	2	2	0.176991	0.176991	8.4523e-05	8.6633e-05	8.5578e-05	15	6	1.32743	0.530973	0.000689934	0.000289833	0.000489883	0.206477	0.211632	0.209055	1.68541	0.708019	1.19671							PM/PLM/Mvac/Cyto/Nuc/Chloro	100	AT1G07820.1: 100.00, 7e-67, 199, ; AT3G53730.1: 100.00, 7e-67, 199, ; AT3G46320.1: 100.00, 7e-67, 199, ; AT1G07660.2: 100.00, 4e-44, 141, located in, chloroplast, cytosol, plasma membrane, vacuolar membrane, ; AT1G07660.1: 100.00, 7e-67, 199, located in, chloroplast, cytosol, plasma membrane, plasmodesma, vacuolar membrane, ; AT5G59690.1: 100.00, 7e-67, 199, located in, thylakoid, ; AT2G28740.1: …	Cell cycle and DNA-related processes
		G	Mic	Medtr2g096570.1	Histone H2A	16.2	13	0.802469	0.000184067								1	3	0.0617284	0.185185	3.20834e-05	0.000101084	6.65835e-05				0.174303	0.549169	0.361736		2					PLM/CW/Nuc	71	AT3G20670.1: 71.32, 9e-58, 179, ; AT4G27230.1: 73.98, 2e-58, 181, ; AT5G59870.1: 73.38, 5e-71, 214, located in, nucleolus, plasmodesma, ; AT1G51060.1: 76.67, 1e-59, 184, located in, cell wall, nucleolus, ; AT4G27230.2: 73.98, 2e-58, 181, ; AT5G27670.1: 75.00, 9e-72, 216, located in, nucleolus, ; AT5G54640.1: 74.79, 8e-57, 177, located in, nucleolus, ; AT1G08880.1: 72.80, 6e-57, 178, ; AT5G02560.1…	Cell cycle and DNA-related processes
		G	Mic	Medtr4g063410.1	Histone H2A	25.7	11.5	0.447471	0.000102639								1	1	0.0389105	0.0389105	2.02238e-05	2.12394e-05	2.07316e-05				0.197038	0.206933	0.201986						1	PLM/CW/Nuc	72	AT3G20670.1: 72.80, 4e-57, 181, ; AT4G27230.1: 72.44, 2e-58, 184, ; AT5G59870.1: 74.67, 6e-69, 212, located in, nucleolus, plasmodesma, ; AT1G51060.1: 74.40, 6e-59, 186, located in, cell wall, nucleolus, ; AT4G27230.2: 72.44, 2e-58, 184, ; AT5G27670.1: 76.82, 2e-71, 219, located in, nucleolus, ; AT5G54640.1: 71.65, 2e-57, 182, located in, nucleolus, ; AT1G08880.1: 71.32, 7e-56, 178, ; AT5G02560.1…	Cell cycle and DNA-related processes
		G	Mic	Medtr7g114040.1	Histone H2A	14.5	10	0.689655	0.00015819								1	1	0.0689655	0.0689655	3.58449e-05	3.76449e-05	3.67449e-05				0.226594	0.237973	0.232283		2					PLM/CW/Nuc	84	AT3G20670.1: 84.68, 1e-66, 202, ; AT4G27230.1: 86.29, 1e-68, 207, ; AT5G59870.1: 73.64, 2e-59, 184, located in, nucleolus, plasmodesma, ; AT1G51060.1: 83.87, 3e-67, 203, located in, cell wall, nucleolus, ; AT4G27230.2: 86.29, 1e-68, 207, ; AT5G27670.1: 73.44, 9e-57, 177, located in, nucleolus, ; AT5G54640.1: 82.95, 4e-68, 205, located in, nucleolus, ; AT1G08880.1: 94.12, 2e-88, 258, ; AT5G02560.1…	Cell cycle and DNA-related processes
		G	Mic	Medtr7g108320.1	Histone H2A	14.8	10.1667	0.686937	0.000157566								1	1	0.0675676	0.0675676	3.51183e-05	3.68819e-05	3.60001e-05				0.222879	0.234072	0.228476		2					PLM/CW/Nuc	84	AT3G20670.1: 84.68, 9e-67, 202, ; AT4G27230.1: 86.29, 1e-68, 207, ; AT5G59870.1: 72.09, 1e-59, 184, located in, nucleolus, plasmodesma, ; AT1G51060.1: 83.87, 3e-67, 203, located in, cell wall, nucleolus, ; AT4G27230.2: 86.29, 1e-68, 207, ; AT5G27670.1: 72.66, 4e-57, 178, located in, nucleolus, ; AT5G54640.1: 80.30, 7e-68, 205, located in, nucleolus, ; AT1G08880.1: 90.85, 7e-89, 259, ; AT5G02560.1…	Cell cycle and DNA-related processes
		G2X		Medtr2g082220.1	Histone H2A	34.5											2	1	0.057971	0.0289855	3.01305e-05	1.58218e-05	2.29761e-05								2					PLM/CW/Nuc	90	AT3G20670.1: 90.84, 3e-79, 233, ; AT4G27230.1: 92.37, 5e-82, 240, ; AT5G59870.1: 76.79, 1e-56, 176, located in, nucleolus, plasmodesma, ; AT1G51060.1: 93.65, 5e-80, 235, located in, cell wall, nucleolus, ; AT4G27230.2: 92.37, 5e-82, 240, ; AT5G27670.1: 75.89, 3e-54, 170, located in, nucleolus, ; AT5G54640.1: 93.85, 1e-81, 239, located in, nucleolus, ; AT1G08880.1: 82.81, 5e-68, 205, ; AT5G02560.1…	Cell cycle and DNA-related processes
			Mic (DIM-)	Medtr2g039680.1	Nucleosome assembly protein 1-like 1	41.7	1.5	0.0359712	8.25091e-06																											PM/Cyto	70	AT2G19480.2: 70.78, 3e-158, 453, located in, cytosol, plasma membrane, ; AT5G56950.1: 73.80, 3e-160, 459, located in, cytosol, ; AT4G26110.1: 71.20, 8e-155, 444, located in, cytosol, plasma membrane, ; AT2G19480.3: 70.97, 1e-161, 462, ; AT4G26110.2: 73.84, 4e-147, 424, located in, cytosol, plasma membrane, ;	Cell cycle and DNA-related processes
			Mic (DIM-)	Medtr1g011850.1	Histone H2A	37.4	9	0.240642	5.51973e-05																											Nuc/Vac	82	AT2G38810.2: 82.09, 2e-66, 209, located in, nucleolus, ; AT1G52740.1: 87.88, 3e-70, 219, located in, vacuole, ; AT3G54560.1: 85.07, 2e-66, 209, ; AT2G38810.3: 82.09, 2e-66, 209, located in, nucleolus, ; AT2G38810.1: 82.09, 2e-66, 209, located in, nucleolus, ;	Cell cycle and DNA-related processes
			Mic (DIM-)	Medtr7g113160.1	Histone H2A	15.2	5.83333	0.383772	8.80278e-05																						2					PLM/CW/Nuc	72	AT3G20670.1: 72.50, 8e-58, 179, ; AT4G27230.1: 73.73, 7e-58, 179, ; AT5G59870.1: 72.73, 8e-66, 200, located in, nucleolus, plasmodesma, ; AT1G51060.1: 76.72, 2e-59, 184, located in, cell wall, nucleolus, ; AT4G27230.2: 73.73, 7e-58, 179, ; AT5G27670.1: 78.23, 7e-78, 231, located in, nucleolus, ; AT5G54640.1: 75.86, 6e-58, 179, located in, nucleolus, ; AT1G08880.1: 71.65, 6e-58, 180, ; AT5G02560.1…	Cell cycle and DNA-related processes
			Mic (DIM-)	Medtr4g071150.1	Histone H2A	16.1	11.5	0.714286	0.00016384																						2					PLM/CW/Nuc	75	AT3G20670.1: 75.63, 1e-57, 179, ; AT4G27230.1: 75.63, 3e-58, 181, ; AT5G59870.1: 74.67, 5e-70, 211, located in, nucleolus, plasmodesma, ; AT1G51060.1: 76.67, 2e-59, 184, located in, cell wall, nucleolus, ; AT4G27230.2: 75.63, 3e-58, 181, ; AT5G27670.1: 74.03, 6e-72, 216, located in, nucleolus, ; AT5G54640.1: 74.79, 8e-57, 177, located in, nucleolus, ; AT1G08880.1: 72.44, 6e-57, 177, ; AT5G02560.1…	Cell cycle and DNA-related processes
			Mic (DIM-)	Medtr7g093910.1	Histone H2A	15.1	7	0.463576	0.000106333																						2				1	PLM/CW/Nuc	79	AT3G20670.1: 79.03, 7e-65, 197, ; AT4G27230.1: 79.84, 5e-66, 200, ; AT5G59870.1: 71.11, 5e-60, 186, located in, nucleolus, plasmodesma, ; AT1G51060.1: 77.42, 2e-64, 196, located in, cell wall, nucleolus, ; AT4G27230.2: 79.84, 5e-66, 200, ; AT5G27670.1: 73.60, 2e-55, 174, located in, nucleolus, ; AT5G54640.1: 79.03, 1e-65, 199, located in, nucleolus, ; AT1G08880.1: 83.10, 6e-82, 241, ; AT5G02560.1…	Cell cycle and DNA-related processes
			Mic (DIM-)	Medtr4g063200.1	Histone H2B	16.2	14.5	0.895062	0.000205305																											PLM/Nuc/Chloro	93	AT3G46030.1: 93.65, 7e-74, 221, located in, plasmodesma, ; AT1G07790.1: 87.58, 3e-79, 234, located in, chloroplast, ; AT3G45980.1: 88.08, 1e-81, 241, located in, chloroplast stroma, chloroplast thylakoid, nucleolus, ; AT5G22880.1: 88.28, 1e-66, 202, located in, nucleolus, ; AT5G02570.1: 79.05, 2e-65, 199, located in, nucleolus, ; AT3G53650.1: 81.88, 1e-68, 207, ; AT5G59910.1: 90.44, 2e-75, 225, l…	Cell cycle and DNA-related processes
			Mic (DIM-)	Medtr1g105310.1	Histone H3	15.2	2.16667	0.142544	3.2696e-05																											Nuc	97	AT4G40040.1: 97.06, 1e-91, 265, ; AT5G12910.1: 71.11, 2e-65, 198, ; AT5G65360.1: 99.26, 5e-94, 271, ; AT5G10400.1: 99.26, 5e-94, 271, ; AT3G27360.1: 99.26, 5e-94, 271, ; AT4G40040.2: 97.06, 1e-91, 265, ; AT1G75600.1: 93.38, 4e-88, 256, ; AT4G40030.3: 97.06, 1e-91, 265, ; AT5G10980.1: 97.06, 1e-91, 265, ; AT1G19890.1: 89.78, 3e-82, 241, ; AT4G40030.1: 97.06, 1e-91, 265, ; AT5G10390.1: 99.26, 5e-94…	Cell cycle and DNA-related processes
			Mic (DIM-)	Medtr2g082400.1	Histone H3	27.3	2	0.0732601	1.68041e-05																											Mito	85	AT5G10980.1: 85.29, 5e-75, 227, ; AT4G40040.1: 85.29, 5e-75, 227, ; AT1G19890.1: 83.94, 2e-72, 220, ; AT4G40030.1: 85.29, 5e-75, 227, ; AT5G65360.1: 84.56, 2e-73, 223, ; AT5G10390.1: 84.56, 2e-73, 223, ; AT5G10400.1: 84.56, 2e-73, 223, ; AT1G13370.1: 83.09, 6e-73, 222, ; AT3G27360.1: 84.56, 2e-73, 223, ; AT4G40030.2: 85.29, 8e-75, 228, ; AT4G40040.2: 85.29, 5e-75, 227, ; AT1G75600.1: 83.09, 4e-73…	Cell cycle and DNA-related processes
			Mic (DIM-)	Medtr4g005910.1	Histone H2A	6.1	4.33333	0.710383	0.000162944																											CW/Nuc *			Cell cycle and DNA-related processes
			Mic (DIM-)	Medtr7g080350.1	UPF0510 protein INM02	33.1	0.833333	0.0251762	5.77481e-06																						4	Y				PM/ER *			Cell cycle and DNA-related processes
	R	G	Mic	Medtr2g081810.1	Flavoprotein wrbA	21.6	18.1667	0.841049	0.000192916	11	18	0.509259	0.833333	0.000243199	0.000407897	0.000325548	6	8	0.277778	0.37037	0.000144375	0.000202167	0.000173271	1.26065	2.11438	1.68751	0.748384	1.04795	0.898169							PM/PLM/Mvac	89	AT5G54500.2: 89.51, 1e-104, 305, ; AT5G54500.1: 90.00, 3e-133, 376, located in, membrane, plasma membrane, vacuolar membrane, vacuole, ; AT4G27270.1: 88.50, 6e-131, 370, located in, plasma membrane, plasmodesma, ;	Protein synthesis and fate
	R	G	Mic	Medtr3g108280.1	60S acidic ribosomal protein p0	34.3	8.5	0.247813	5.68423e-05	6	7	0.174927	0.204082	8.35373e-05	9.98931e-05	9.17152e-05	5	1	0.145773	0.0291545	7.57654e-05	1.5914e-05	4.58397e-05	1.46963	1.75737	1.6135	1.33291	0.279968	0.806437		2				1	PM/PLM/Cyto/Nuc/Ribo/Chloro	78	AT3G09200.2: 78.62, 2e-148, 423, located in, cytosol, plasma membrane, plasmodesma, ; AT3G09200.1: 89.49, 9e-179, 501, located in, chloroplast, cytosol, cytosolic ribosome, nucleolus, nucleus, plasma membrane, plasmodesma, ; AT2G40010.1: 84.11, 0.0, 523, ; AT3G11250.1: 88.41, 7e-177, 497, located in, cytosolic ribosome, membrane, ;	Protein synthesis and fate
	R	G	Mic	Medtr3g098430.1	Calnexin homolog	61.6	27	0.438312	0.000100538	9	14	0.146104	0.227273	6.97726e-05	0.000111245	9.05086e-05	4	2	0.0649351	0.0324675	3.375e-05	1.77225e-05	2.57362e-05	0.693993	1.10649	0.900244	0.335695	0.176276	0.255986	1	2	Y			2	PM/PLM/Mvac/Mito/Chloro	74	AT5G61790.1: 74.39, 0.0, 797, located in, chloroplast, membrane, mitochondrion, plasma membrane, plasmodesma, vacuolar membrane, vacuole, ; AT5G07340.1: 74.76, 0.0, 768, located in, chloroplast, membrane, vacuolar membrane, ; AT5G07340.2: 75.00, 0.0, 766, ;	Protein synthesis and fate
	R	G	Mic	Medtr4g059400.1	60S ribosomal protein L12	17.7	11	0.621469	0.00014255	3	3	0.169492	0.169492	8.09415e-05	8.29621e-05	8.19518e-05	7	6	0.39548	0.338983	0.000205551	0.000185034	0.000195293	0.567813	0.581987	0.5749	1.44196	1.29803	1.37		2				1	PLM/Cyto/Nuc/Ribo/Chloro/Vac	90	AT5G60670.1: 90.96, 8e-107, 306, located in, cytosol, ; AT3G53430.1: 89.16, 1e-105, 303, located in, membrane, ; AT2G37190.1: 89.76, 5e-106, 304, located in, chloroplast, cytosol, cytosolic ribosome, nucleolus, nucleus, plasmodesma, vacuole, ;	Protein synthesis and fate
	R	G	Mic	Medtr8g102230.1	Mitochondrial-processing peptidase subunit alpha	54.8	15.8333	0.288929	6.62733e-05	5	8	0.0912409	0.145985	4.35725e-05	7.14564e-05	5.75145e-05	5	2	0.0912409	0.0364964	4.74225e-05	1.99216e-05	3.3672e-05	0.657467	1.07821	0.867838	0.71556	0.300598	0.508079		2				1	PM/Mmito *			Protein synthesis and fate
	R	G	Mic	Medtr8g014660.1	Mitochondrial-processing peptidase subunit alpha	54.7	9.83333	0.179768	4.12344e-05	2	10	0.0365631	0.182815	1.74609e-05	8.94838e-05	5.34723e-05	3	1	0.0548446	0.0182815	2.85055e-05	9.979e-06	1.92423e-05	0.423454	2.17012	1.29679	0.691303	0.242007	0.466655		2				1	PM/Mmito *			Protein synthesis and fate
	R	G	Mic	Medtr4g070140.1	Glycine-rich RNA binding protein 1	18.4	8.5	0.461957	0.000105961	3	1	0.163043	0.0543478	7.78622e-05	2.6602e-05	5.22321e-05	1	3	0.0543478	0.163043	2.82473e-05	8.89975e-05	5.86224e-05	0.734817	0.251053	0.492935	0.266581	0.839905	0.553243		2				1	PM/PLM/CW/Cyto/Nuc/Golgi/Chloro/Pero	77	AT4G39260.2: 74.39, 5e-41, 138, located in, Golgi apparatus, cell wall, chloroplast, nucleolus, peroxisome, plasma membrane, ; AT2G21660.1: 77.65, 3e-43, 145, located in, chloroplast, cytosol, peroxisome, ; AT4G39260.3: 76.67, 4e-46, 150, located in, Golgi apparatus, cell wall, chloroplast, nucleolus, peroxisome, plasma membrane, ; AT2G21660.2: 77.65, 2e-43, 145, located in, chloroplast, cytosol,…	Protein synthesis and fate
	R	G	Mic	Medtr1g018840.1	Cysteine proteinase	52.1	7.33333	0.140755	3.22857e-05	4	5	0.0767754	0.0959693	3.66645e-05	4.69747e-05	4.18196e-05	4	4	0.0767754	0.0767754	3.99041e-05	4.1908e-05	4.0906e-05	1.13563	1.45497	1.2953	1.23597	1.29803	1.267	1					5	PLM/Cyto/Apopl/Chloro/Vac	70	AT5G43060.1: 70.99, 0.0, 637, located in, cytosol, vacuole, ; AT1G47128.1: 70.60, 0.0, 654, located in, apoplast, chloroplast, plasmodesma, vacuole, ;	Protein synthesis and fate
	R	G	Mic	Medtr7g083560.1	Translocon-associated protein subunit beta	20.9	6.66667	0.318979	7.3166e-05	1	2	0.0478469	0.0956938	2.28495e-05	4.68398e-05	3.48447e-05	2	2	0.0956938	0.0956938	4.97369e-05	5.22346e-05	5.09857e-05	0.312297	0.640186	0.476242	0.679782	0.713919	0.69685	1	2	Y			1	PM *			Protein synthesis and fate
	R2X	G	Mic	Medtr3g070190.1	Eukaryotic translation initiation factor 3 subunit F	31.4	1.66667	0.0530786	1.21749e-05	5	13	0.159236	0.414013	7.60438e-05	0.000202649	0.000139347	1	1	0.0318471	0.0318471	1.65526e-05	1.73838e-05	1.69682e-05	6.24594	16.6448	11.4454	1.35956	1.42784	1.3937							M/Cyto	76	AT2G39990.1: 76.29, 2e-159, 450, located in, cytosol, membrane, nucleus, ;	Protein synthesis and fate
	R2X	G	Mic	Medtr7g111530.1	Aspartic proteinase	55.1	4.66667	0.0846945	1.94268e-05	8	12	0.145191	0.217786	6.93365e-05	0.000106601	8.79687e-05	2	2	0.0362976	0.0362976	1.88657e-05	1.98131e-05	1.93394e-05	3.56911	5.48731	4.52821	0.971117	1.01988	0.995501			Y			3	Vac *			Protein synthesis and fate
		G	Mic	Medtr3g085490.1	60S ribosomal protein L17	20.6	3.83333	0.186084	4.26831e-05								2	1	0.0970874	0.0485437	5.04612e-05	2.64976e-05	3.84794e-05				1.18223	0.620799	0.901514						1	PM/PLM/Mvac/Cyto/Nuc/Ribo/Chloro	85	AT1G27400.1: 85.71, 2e-113, 324, located in, chloroplast, cytosol, plasma membrane, plasmodesma, vacuolar membrane, vacuole, ; AT1G67430.1: 87.43, 6e-114, 325, located in, cytosolic ribosome, membrane, nucleolus, plasmodesma, vacuole, ;	Protein synthesis and fate
		G	Mic	Medtr8g105340.1	40S ribosomal protein S2	30.3	12.1667	0.40154	9.21034e-05								4	7	0.132013	0.231023	6.86139e-05	0.000126104	9.73591e-05				0.744966	1.36916	1.05706						1	PM/PLM/CW/Cyto/Nuc/Ribo/Chloro	89	AT1G58380.1: 89.82, 2e-148, 421, located in, chloroplast, membrane, plasma membrane, plasmodesma, ; AT1G59359.1: 90.22, 2e-148, 421, located in, cell wall, membrane, plasmodesma, ; AT3G57490.1: 92.31, 2e-150, 426, located in, membrane, plasmodesma, ; AT1G58983.1: 90.22, 2e-148, 421, located in, cell wall, plasmodesma, ; AT2G41840.1: 90.31, 3e-149, 423, located in, cytosol, cytosolic ribosome, mem…	Protein synthesis and fate
		G	Mic	Medtr3g077050.1	60S ribosomal protein L27a-3	16.5	8.16667	0.494949	0.000113529								1	2	0.0606061	0.121212	3.15e-05	6.61638e-05	4.88319e-05				0.277462	0.582791	0.430127							PLM/Cyto/Nuc/Ribo	85	AT1G70600.1: 85.71, 2e-87, 255, located in, cytosol, cytosolic ribosome, membrane, plasmodesma, ; AT1G23290.1: 83.67, 6e-85, 249, located in, cytosolic ribosome, nucleolus, plasmodesma, ;	Protein synthesis and fate
		G	Mic	Medtr2g038250.1	60S ribosomal protein L7-4	28.4	12.1667	0.428404	9.82653e-05								8	7	0.28169	0.246479	0.000146409	0.000134541	0.000140475				1.48993	1.36916	1.42955							PM/PLM/Mvac/CW/Cyto/Nuc/Ribo/Chloro	83	AT2G01250.1: 83.75, 1e-148, 419, located in, cell wall, chloroplast, cytosol, cytosolic ribosome, membrane, plasma membrane, vacuolar membrane, vacuole, ; AT3G13580.3: 81.97, 2e-150, 423, located in, cytosolic ribosome, membrane, ; AT2G44120.1: 82.92, 8e-147, 414, located in, chloroplast, cytosol, cytosolic ribosome, membrane, nucleolus, plasmodesma, vacuole, ; AT3G13580.2: 81.97, 2e-150, 423, lo…	Protein synthesis and fate
		G	Mic	Medtr2g100410.1	60S ribosomal protein L28-1	16.3	4	0.245399	5.62884e-05								2	2	0.122699	0.122699	6.37731e-05	6.69756e-05	6.53744e-05				1.13297	1.18987	1.16142							PM/PLM/CW/Cyto/Ribo/Chloro	72	AT2G19730.3: 72.03, 4e-71, 214, located in, chloroplast, plasma membrane, plasmodesma, ; AT4G29410.2: 71.33, 7e-72, 216, located in, plasma membrane, plasmodesma, ; AT2G19730.2: 72.03, 4e-71, 214, located in, cell wall, chloroplast, cytosolic ribosome, plasma membrane, plasmodesma, ; AT2G19730.1: 72.03, 4e-71, 214, located in, cell wall, chloroplast, cytosolic ribosome, plasma membrane, plasmodes…	Protein synthesis and fate
		G	Mic	Medtr1g075720.1	60S ribosomal protein L14-1	15.2	5.83333	0.383772	8.80278e-05								4	2	0.263158	0.131579	0.000136776	7.18226e-05	0.0001043				1.55379	0.815908	1.18485							PLM/Mvac/Cyto/Nuc/Ribo/Chloro	84	AT2G20450.1: 84.96, 5e-76, 225, located in, plasmodesma, vacuole, ; AT4G27090.1: 85.38, 5e-75, 223, located in, chloroplast, cytosol, cytosolic ribosome, nucleolus, plasmodesma, vacuolar membrane, vacuole, ;	Protein synthesis and fate
		G	Mic	Medtr3g007700.1	60S ribosomal protein L11	20.7	5.16667	0.249597	5.72515e-05								2	1	0.0966184	0.0483092	5.02174e-05	2.63696e-05	3.82935e-05				0.877138	0.460593	0.668865							PLM/Cyto/Nuc/Ribo/Chloro/Vac	96	AT2G42740.1: 96.09, 3e-126, 357, located in, chloroplast, cytosol, nucleolus, plasmodesma, vacuole, ; AT5G45775.2: 95.53, 1e-125, 355, located in, vacuole, ; AT3G58700.1: 95.53, 1e-125, 355, located in, cytosolic ribosome, vacuole, ; AT5G45775.1: 95.32, 3e-119, 338, located in, vacuole, ; AT4G18730.1: 95.53, 1e-125, 355, located in, membrane, vacuole, ;	Protein synthesis and fate
		G	Mic	Medtr1g083460.1	Ribosomal protein L18	20.7	6.83333	0.330113	7.57197e-05								1	1	0.0483092	0.0483092	2.51087e-05	2.63696e-05	2.57392e-05				0.331601	0.348253	0.339927		4					PM/PLM/Mvac/Cyto/Ribo/Chloro	74	AT2G47570.1: 74.81, 7e-69, 209, ; AT5G27850.1: 84.49, 2e-112, 322, located in, cytosol, cytosolic ribosome, membrane, plasmodesma, vacuole, ; AT3G05590.1: 83.96, 7e-112, 321, located in, chloroplast, plasma membrane, vacuolar membrane, vacuole, ; AT2G47570.2: 74.81, 7e-69, 209, ;	Protein synthesis and fate
		G	Mic	Medtr3g013640.1	40S ribosomal protein S19-like	73.4	6.16667	0.0840145	1.92709e-05								1	3	0.013624	0.0408719	7.08107e-06	2.231e-05	1.46955e-05				0.36745	1.15771	0.762578	1					2	PLM/CW/Cyto/Nuc/Ribo/Vac	81	AT3G02080.1: 81.75, 1e-78, 249, located in, cell wall, cytosol, cytosolic ribosome, plasmodesma, ; AT5G15520.1: 82.48, 4e-78, 248, located in, cytosol, membrane, nucleolus, plasmodesma, ; AT5G61170.1: 83.21, 2e-79, 252, located in, cytosol, cytosolic ribosome, vacuole, ;	Protein synthesis and fate
		G	Mic	Medtr7g098290.1	60S ribosomal protein L23	18.2	3.83333	0.210623	4.83117e-05								1	3	0.0549451	0.164835	2.85577e-05	8.99755e-05	5.92666e-05				0.591115	1.8624	1.22676				99.1%			Nuc	97	AT3G04400.1: 97.14, 1e-95, 277, ; AT2G33370.1: 97.14, 1e-95, 277, located in, nucleolus, ; AT3G04400.2: 98.40, 7e-85, 249, ; AT1G04480.1: 97.14, 1e-95, 277, ;	Protein synthesis and fate
		G	Mic	Medtr1g081410.1	40S ribosomal protein S24	15.6	7	0.448718	0.000102925								4	5	0.25641	0.320513	0.000133269	0.000174952	0.000154111				1.29482	1.69981	1.49731						2	PM/Mvac/CW/Cyto/Nuc/Ribo/Chloro	90	AT3G04920.1: 90.15, 2e-75, 224, located in, chloroplast, cytosol, cytosolic ribosome, membrane, nucleolus, plasma membrane, vacuolar membrane, ; AT5G28060.1: 87.12, 1e-82, 242, located in, cell wall, cytosolic ribosome, membrane, ;	Protein synthesis and fate
		G	Mic	Medtr1g023590.1	60S ribosomal protein L13a	23.3	4.16667	0.178827	4.10185e-05								2	2	0.0858369	0.0858369	4.46138e-05	4.68542e-05	4.5734e-05				1.08765	1.14227	1.11496						2	PLM/Cyto/Nuc/Ribo/Chloro	84	AT3G07110.1: 84.95, 3e-128, 364, located in, chloroplast, cytosolic ribosome, membrane, nucleolus, plasmodesma, ; AT5G48760.2: 85.92, 8e-130, 368, ; AT5G48760.1: 85.92, 8e-130, 368, located in, cytosolic ribosome, ; AT4G13170.1: 84.95, 4e-128, 363, located in, membrane, ; AT3G07110.2: 84.54, 1e-126, 360, located in, cytosolic ribosome, membrane, nucleolus, plasmodesma, ; AT3G24830.1: 83.50, 2e-12…	Protein synthesis and fate
		G	Mic	Medtr2g019670.1	40S ribosomal protein S14	21.3	10	0.469484	0.000107688								6	3	0.28169	0.140845	0.000146409	7.68805e-05	0.000111645				1.35956	0.713919	1.03674							PM/PLM/Mvac/Cyto/Nuc/Ribo/Chloro	89	AT3G11510.1: 89.13, 2e-87, 258, located in, cytosolic ribosome, nucleolus, ; AT2G36160.1: 87.68, 5e-86, 254, located in, chloroplast, cytosol, cytosolic ribosome, membrane, plasma membrane, plasmodesma, vacuolar membrane, ; AT3G52580.1: 88.41, 8e-87, 256, ;	Protein synthesis and fate
		G	Mic	AC235488_13.1	40S ribosomal protein S5	27.8	5.16667	0.185851	4.26297e-05								3	2	0.107914	0.0719424	5.60882e-05	3.92699e-05	4.7679e-05				1.31571	0.921186	1.11845						2	PM/PLM/Mvac/CW/Cyto/Ribo/Chloro	89	AT3G11940.2: 89.01, 1e-125, 359, located in, cell wall, chloroplast, cytosolic ribosome, plasma membrane, plasmodesma, vacuole, ; AT2G37270.2: 88.06, 1e-127, 364, located in, cell wall, chloroplast, cytosol, cytosolic ribosome, membrane, plasma membrane, plasmodesma, vacuolar membrane, ; AT2G37270.1: 88.06, 1e-127, 364, located in, cell wall, chloroplast, cytosol, cytosolic ribosome, membrane, pl…	Protein synthesis and fate
		G	Mic	Medtr5g010020.1	40S ribosomal protein S10-like protein	87.3	7.5	0.0859107	1.97058e-05								5	1	0.0572738	0.0114548	2.97681e-05	6.25259e-06	1.80103e-05				1.51063	0.317297	0.913962	1					5	CW/Cyto/Ribo	72	AT3G13890.1: 72.00, 1e-58, 205, ; AT5G41520.1: 81.17, 2e-63, 212, located in, cell wall, chloroplast, cytosol, cytosolic ribosome, ; AT1G57560.1: 71.19, 1e-56, 197, ; AT4G01680.3: 73.50, 3e-58, 200, ; AT3G12720.1: 74.14, 3e-56, 196, ; AT4G25740.1: 81.94, 1e-72, 237, located in, cytosol, cytosolic ribosome, membrane, ; AT1G09540.1: 73.73, 3e-58, 204, ; AT3G13890.2: 77.59, 1e-61, 213, ; AT5G52650.1…	Protein synthesis and fate
		G	Mic	Medtr3g008250.1	Prohibitin	30.9	18.8333	0.609493	0.000139803								3	4	0.0970874	0.12945	5.04612e-05	7.06604e-05	6.05608e-05				0.360946	0.50543	0.433188		2					PM/Mvac/Nuc/Mito/Chloro	80	AT3G27280.2: 80.29, 1e-166, 468, located in, vacuolar membrane, vacuole, ; AT5G40770.1: 82.25, 1e-168, 473, located in, membrane, mitochondrion, nucleolus, plasma membrane, vacuolar membrane, vacuole, ; AT3G27280.1: 80.29, 1e-166, 468, located in, chloroplast, mitochondrion, plasma membrane, vacuolar membrane, vacuole, ;	Protein synthesis and fate
		G	Mic	Medtr2g084850.1 Medtr2g085090.1	40S ribosomal protein S20	13.7	3.66667	0.26764	6.139e-05								2	1	0.145985	0.0729927	7.5876e-05	3.98432e-05	5.78596e-05				1.23597	0.649017	0.942492							PLM/CW/Cyto/Nuc/Ribo	87	AT3G47370.1: 87.50, 1e-72, 216, located in, cell wall, cytosol, cytosolic ribosome, membrane, nucleolus, ; AT3G45030.1: 87.10, 4e-73, 217, located in, cytosol, ; AT5G62300.2: 87.10, 4e-73, 217, ; AT3G47370.2: 87.50, 1e-72, 216, located in, cell wall, cytosol, cytosolic ribosome, membrane, nucleolus, plasmodesma, ; AT3G47370.3: 87.50, 1e-72, 216, located in, cell wall, cytosol, cytosolic ribosome,…	Protein synthesis and fate
		G	Mic	Medtr7g111590.1	60S ribosomal protein L13	15.9	6.66667	0.419287	9.61741e-05								2	4	0.125786	0.251572	6.53774e-05	0.000137321	0.000101349				0.679782	1.42784	1.05381		7					PM/PLM/Mvac/CW/Cyto/Nuc/Ribo	75	AT3G48960.1: 75.59, 6e-65, 200, ; AT3G49010.2: 85.71, 1e-75, 227, located in, cell wall, cytosol, cytosolic ribosome, membrane, nucleolus, plasma membrane, vacuolar membrane, ; AT5G23900.1: 83.47, 2e-68, 209, located in, cytosolic ribosome, membrane, ; AT3G49010.1: 85.71, 1e-75, 227, located in, cell wall, cytosol, cytosolic ribosome, membrane, nucleolus, plasma membrane, plasmodesma, vacuolar me…	Protein synthesis and fate
		G	Mic	Medtr5g026750.1	60S ribosomal protein L13	27.3	5.66667	0.20757	4.76115e-05								2	1	0.0732601	0.03663	3.8077e-05	1.99946e-05	2.90358e-05				0.799743	0.419952	0.609848							PM/PLM/Mvac/CW/Cyto/Nuc/Ribo	76	AT3G48960.1: 76.04, 7e-106, 308, ; AT3G49010.2: 86.39, 3e-123, 353, located in, cell wall, cytosol, cytosolic ribosome, membrane, nucleolus, plasma membrane, vacuolar membrane, ; AT5G23900.1: 85.48, 3e-118, 340, located in, cytosolic ribosome, membrane, ; AT3G49010.1: 86.39, 3e-123, 353, located in, cell wall, cytosol, cytosolic ribosome, membrane, nucleolus, plasma membrane, plasmodesma, vacuola…	Protein synthesis and fate
		G	Mic	Medtr5g015570.1	60S ribosomal protein L26-1	26.1	5.66667	0.217114	4.98005e-05								2	2	0.0766284	0.0766284	3.98276e-05	4.18277e-05	4.08277e-05				0.799743	0.839905	0.819824	2					1	PM/Mvac/Cyto/Nuc/Ribo/Chloro	85	AT3G49910.1: 85.42, 2e-88, 261, located in, chloroplast, cytosol, cytosolic ribosome, membrane, nucleolus, nucleus, plasma membrane, vacuolar membrane, ; AT5G67510.1: 86.11, 2e-88, 261, located in, cytosolic ribosome, ;	Protein synthesis and fate
		G	Mic	Medtr4g063060.1	60S ribosomal protein L23a	17	3.66667	0.215686	4.94731e-05								1	1	0.0588235	0.0588235	3.05736e-05	3.21089e-05	3.13412e-05				0.617983	0.649017	0.6335							PLM/CW/Cyto/Nuc/Ribo	92	AT3G55280.3: 92.37, 5e-65, 199, located in, membrane, ; AT2G39460.2: 92.31, 4e-64, 196, located in, cytosol, ; AT3G55280.2: 87.66, 2e-67, 205, located in, membrane, ; AT3G55280.1: 87.66, 2e-67, 205, located in, cytosolic ribosome, membrane, ; AT2G39460.1: 92.31, 4e-64, 196, located in, cell wall, cytosol, cytosolic ribosome, nucleolus, plasmodesma, ;	Protein synthesis and fate
		G	Mic	Medtr7g110660.1	Bifunctional aminoacyl-tRNA synthetase	59.9	2.83333	0.0473011	1.08497e-05								1	1	0.0166945	0.0166945	8.67697e-06	9.11271e-06	8.89484e-06				0.799743	0.839905	0.819824						2	PLM/Cyto	85	AT3G62120.1: 85.34, 0.0, 897, located in, cytosol, membrane, plasmodesma, ; AT3G62120.2: 85.34, 0.0, 897, located in, cytosol, membrane, ;	Protein synthesis and fate
		G	Mic	Medtr1g106900.1	40S ribosomal protein S18	17.6	9.16667	0.520833	0.000119466								4	3	0.227273	0.170455	0.000118125	9.30429e-05	0.000105584				0.988773	0.778821	0.883797							PM/PLM/Mvac/CW/Cyto/Nuc/Ribo	91	AT4G09800.1: 91.45, 7e-103, 295, located in, cell wall, nucleolus, plasmodesma, vacuole, ; AT1G34030.1: 91.45, 7e-103, 295, located in, cell wall, cytosolic ribosome, membrane, plasma membrane, plasmodesma, vacuolar membrane, ; AT1G22780.1: 91.45, 7e-103, 295, located in, cell wall, cytosol, plasma membrane, plasmodesma, vacuolar membrane, ;	Protein synthesis and fate
		G	Mic	Medtr1g025430.1	Endoplasmin homolog	93.9	14.3333	0.152645	3.50129e-05								7	3	0.0745474	0.0319489	3.8746e-05	1.74393e-05	2.80927e-05				1.10662	0.498083	0.802352			Y				PM/PLM/Mvac/Chloro	87	AT4G24190.2: 83.06, 0.0, 1243, located in, chloroplast, membrane, plasma membrane, vacuolar membrane, vacuole, ; AT4G24190.1: 83.06, 0.0, 1244, located in, chloroplast, membrane, nucleus, plasma membrane, plasmodesma, vacuolar membrane, vacuole, ;	Protein synthesis and fate
		G	Mic	Medtr5g006440.1	40S ribosomal protein S3a-like	29.7	15.1667	0.510662	0.000117133								6	4	0.20202	0.13468	0.000105	7.35154e-05	8.92577e-05				0.896415	0.627621	0.762018							PM/PLM/CW/Cyto/Nuc/Ribo/Chloro	85	AT4G34670.1: 85.88, 5e-161, 451, located in, cell wall, cytosol, cytosolic ribosome, membrane, nucleolus, plasma membrane, plasmodesma, ; AT3G04840.1: 85.50, 4e-161, 452, located in, chloroplast, cytosol, cytosolic ribosome, plasma membrane, plasmodesma, ;	Protein synthesis and fate
		G	Mic	Medtr2g086610.1	40S ribosomal protein S25-2	11.8	7	0.59322	0.00013607								1	3	0.0847458	0.254237	4.40467e-05	0.000138776	9.14112e-05				0.323706	1.01988	0.671795							PLM/MVac/Cyto/Nuc/Ribo/Chloro	87	AT4G39200.2: 87.04, 7e-49, 154, ; AT4G34555.1: 86.92, 6e-46, 147, ; AT4G39200.1: 87.04, 6e-48, 152, located in, cytosolic ribosome, ; AT2G21580.2: 87.04, 2e-50, 158, located in, cytosolic ribosome, vacuolar membrane, ; AT2G21580.1: 89.81, 2e-49, 155, located in, cytosolic ribosome, plasmodesma, vacuolar membrane, ; AT2G16360.1: 82.72, 2e-44, 143, located in, chloroplast, membrane, nucleolus, vacu…	Protein synthesis and fate
		G	Mic	Medtr4g070080.1	Glycine-rich RNA binding protein 1	15.6	14.5	0.929487	0.000213201								5	1	0.320513	0.0641026	0.000166587	3.49905e-05	0.000100789				0.781358	0.164119	0.472739		1				1	PM/PLM/CW/Cyto/Nuc/Golgi/Chloro/Pero	73	AT4G39260.1: 73.49, 7e-42, 140, located in, Golgi apparatus, cell wall, chloroplast, nucleolus, peroxisome, plasma membrane, plasmodesma, ; AT4G39260.2: 73.49, 2e-42, 140, located in, Golgi apparatus, cell wall, chloroplast, nucleolus, peroxisome, plasma membrane, ; AT2G21660.1: 82.72, 3e-45, 149, located in, chloroplast, cytosol, peroxisome, ; AT4G39260.3: 75.82, 1e-47, 152, located in, Golgi ap…	Protein synthesis and fate
		G	Mic	AC146550_1006.1	40S ribosomal protein S17	32.8	4	0.121951	2.79726e-05								2	1	0.0609756	0.0304878	3.16921e-05	1.66418e-05	2.4167e-05				1.13297	0.594933	0.863951						1	PM/Cyto/Ribo/Nuc	83	AT5G04800.1: 83.47, 4e-65, 204, ; AT5G04800.4: 83.47, 4e-65, 204, ; AT2G04390.1: 83.47, 7e-64, 201, located in, cytosol, nucleolus, plasma membrane, ; AT2G05220.1: 82.64, 5e-64, 201, ; AT5G04800.3: 83.47, 4e-65, 204, ; AT3G10610.1: 81.82, 7e-64, 201, located in, cytosolic ribosome, ; AT5G04800.2: 83.47, 4e-65, 204, ; AT2G05220.2: 82.64, 5e-64, 201, ;	Protein synthesis and fate
		G	Mic	Medtr2g014030.1	40S ribosomal protein S6	28.1	4.16667	0.14828	3.40118e-05								6	1	0.213523	0.0355872	0.000110979	1.94253e-05	6.5202e-05				3.26295	0.571135	1.91704						1	PM/PLM/Cyto/Nuc/Ribo/Chloro	73	AT5G10360.2: 73.97, 5e-117, 337, ; AT4G31700.1: 92.15, 2e-153, 431, located in, chloroplast, cytosol, cytosolic ribosome, membrane, nucleolus, plasma membrane, plasmodesma, ; AT4G31700.2: 91.67, 4e-105, 306, located in, cytosol, membrane, plasma membrane, ; AT5G10360.1: 92.56, 9e-162, 452, located in, cytosol, cytosolic ribosome, plasma membrane, plasmodesma, ;	Protein synthesis and fate
		G	Mic	Medtr8g012330.1	Ribosomal protein S8	67.9	11.1667	0.164458	3.77225e-05								3	3	0.0441826	0.0441826	2.29639e-05	2.41172e-05	2.35405e-05				0.60876	0.639331	0.624045	1					8	PM/PLM/CW/Cyto/Nuc/Ribo/Chloro	77	AT5G20290.1: 77.17, 2e-87, 274, located in, cell wall, chloroplast, cytosol, cytosolic ribosome, membrane, nucleolus, plasma membrane, plasmodesma, ;	Protein synthesis and fate
		G	Mic	Medtr4g078200.1	Prohibitin 1-like protein	32.3	9.16667	0.283798	6.50962e-05								3	3	0.0928793	0.0928793	4.8274e-05	5.06983e-05	4.94862e-05				0.74158	0.778821	0.760201		4					PLM/Mvac/CW/Mito/Chloro	74	AT5G44140.1: 74.10, 2e-149, 424, located in, membrane, plasmodesma, ; AT1G03860.2: 85.78, 4e-126, 363, located in, cell wall, mitochondrion, vacuolar membrane, vacuole, ; AT4G28510.1: 85.77, 3e-164, 462, located in, mitochondrion, vacuolar membrane, ; AT2G20530.1: 81.78, 1e-162, 458, located in, membrane, mitochondrion, vacuolar membrane, ; AT1G03860.3: 80.70, 9e-164, 461, located in, cell wall, …	Protein synthesis and fate
	R	G2X	Mic	Medtr4g075290.1	Peptidyl-prolyl cis-trans isomerase	18.1	11.5	0.635359	0.000145736	3	4	0.165746	0.220994	7.91527e-05	0.000108172	9.36621e-05	13	9	0.718232	0.497238	0.000373301	0.000271418	0.00032236	0.543125	0.742245	0.642685	2.5615	1.8624	2.21195						1	PM/PLM/Mvac/Cyto/Golgi/Apopl/Chloro	81	AT4G34870.1: 81.40, 9e-100, 289, located in, Golgi apparatus, apoplast, chloroplast, cytosol, plasma membrane, vacuolar membrane, ; AT3G56070.2: 73.68, 6e-92, 269, located in, Golgi apparatus, ; AT2G16600.1: 83.04, 2e-106, 305, located in, Golgi apparatus, chloroplast, cytosol, plasma membrane, plasmodesma, ; AT4G38740.1: 81.98, 7e-103, 296, located in, apoplast, cytosol, plasma membrane, ; AT2G2…	Protein synthesis and fate
	R	G2X	Mic	Medtr6g021800.1	Elongation factor 1-alpha	109.6	43	0.392336	8.99921e-05	19	22	0.173358	0.20073	8.27878e-05	9.82525e-05	9.05202e-05	58	48	0.529197	0.437956	0.00027505	0.000239059	0.000257055	0.919945	1.09179	1.00587	3.05638	2.65644	2.85641	2					11	PM/PLM/Mvac/Cyto/Nuc/Chloro	95	AT1G07920.1: 95.52, 0.0, 889, located in, chloroplast, cytosol, membrane, nucleolus, plasma membrane, plasmodesma, vacuolar membrane, ; AT5G60390.1: 95.52, 0.0, 889, located in, plasma membrane, plasmodesma, vacuole, ; AT5G60390.3: 95.52, 0.0, 889, located in, plasmodesma, ; AT1G35550.1: 77.88, 1e-50, 175, ; AT5G60390.2: 96.57, 0.0, 765, located in, plasma membrane, vacuole, ; AT1G07930.1: 95.52,…	Protein synthesis and fate
	R	G2X	Mic	Medtr2g039960.1	Eukaryotic initiation factor 4A	46.7	2.5	0.0535332	1.22792e-05	2	2	0.0428266	0.0428266	2.0452e-05	2.09626e-05	2.07073e-05	17	12	0.364026	0.256959	0.000189203	0.000140262	0.000164732	1.66558	1.70716	1.68637	15.4084	11.4227	13.4155							PM/PLM/Mvac/CW/Cyto/Nuc	91	AT3G13920.2: 91.86, 0.0, 743, located in, cell wall, cytosol, membrane, nucleolus, ; AT1G54270.2: 90.10, 0.0, 763, ; AT3G13920.3: 93.49, 0.0, 749, located in, cytosol, membrane, plasmodesma, ; AT1G72730.1: 88.16, 0.0, 765, located in, vacuolar membrane, ; AT3G13920.4: 90.34, 0.0, 765, ; AT3G13920.1: 91.55, 0.0, 782, located in, cell wall, cytosol, membrane, nucleolus, plasmodesma, ; AT1G54270.1: …	Protein synthesis and fate
	R2X	G2X		Medtr3g092130.1	Ubiquitin	14.6				23	12	1.57534	0.821918	0.000752313	0.000402309	0.000577311	12	18	0.821918	1.23288	0.000427192	0.000672968	0.00055008												3	PM/PLM/Mvac/CW/Cyto/Nuc/Golgi	100	AT2G47110.2: 100.00, 2e-48, 155, located in, Golgi apparatus, ; AT2G47110.1: 100.00, 2e-48, 155, located in, Golgi apparatus, ; AT1G65350.1: 97.40, 4e-44, 149, ; AT4G02890.1: 98.70, 9e-48, 156, located in, vacuole, ; AT4G05320.4: 98.70, 8e-46, 156, ; AT1G55060.1: 97.37, 3e-45, 149, ; AT5G03240.2: 100.00, 6e-47, 156, located in, vacuole, ; AT3G52590.1: 98.44, 2e-89, 259, ; AT5G37640.1: 96.10, 5e-4…	Protein synthesis and fate
	R2X	G2X	Mic	Medtr4g133620.1	Unknown protein	43.4	10.3333	0.238095	5.46132e-05	22	18	0.506912	0.414747	0.000242079	0.000203009	0.000222544	11	23	0.253456	0.529954	0.000131734	0.000289276	0.000210505	4.4326	3.71721	4.07491	2.41213	5.29682	3.85447	5		Y			2	M *			Protein synthesis and Fate
	R2X	G2X	Mic	Medtr2g005570.1	Elongation factor 1-gamma	47.6	5.16667	0.108543	2.48972e-05	10	15	0.210084	0.315126	0.000100327	0.000154247	0.000127287	19	15	0.39916	0.315126	0.000207463	0.000172012	0.000189738	4.02964	6.19535	5.11249	8.33281	6.9089	7.62085						1	PM/PLM/CW/Cyto/Vac	76	AT1G09640.1: 76.56, 0.0, 641, located in, cytosol, plasma membrane, plasmodesma, ; AT1G57720.2: 73.38, 0.0, 619, located in, cell wall, cytosol, membrane, plasma membrane, vacuole, ; AT1G57720.1: 73.38, 0.0, 619, located in, cell wall, cytosol, membrane, plasma membrane, plasmodesma, vacuole, ; AT1G09640.2: 70.10, 6e-96, 292, ;	Protein synthesis and fate
	R2X	G2X	Mic	Medtr5g019620.1	Flavoprotein wrbA	26.7	1	0.0374532	8.59084e-06	8	5	0.299625	0.187266	0.000143088	9.16622e-05	0.000117375	5	10	0.187266	0.374532	9.73316e-05	0.000204439	0.000150885	16.6558	10.6698	13.6628	11.3297	23.7973	17.5635						1	PM *			Protein synthesis and fate
	R2X	G2X	Mic	Medtr2g069050.1 Medtr2g069310.1	Elongation factor EF-2	94	7.16667	0.0762411	1.74878e-05	15	23	0.159574	0.244681	7.62056e-05	0.000119765	9.79855e-05	14	13	0.148936	0.138298	7.74097e-05	7.54901e-05	7.64499e-05	4.35763	6.8485	5.60307	4.42649	4.31672	4.3716						5	PM/PLM/Mvac/Cyto/Nuc/Chloro	84	AT3G12915.2: 84.67, 0.0, 1427, ; AT1G56070.1: 93.59, 0.0, 1666, located in, chloroplast, cytosol, membrane, nucleolus, plasma membrane, plasmodesma, vacuolar membrane, ; AT3G12915.1: 91.00, 0.0, 1571, ;	Protein synthesis and fate
	R2X	G2X	Mic	Medtr7g081580.1	Subtilisin-like serine protease	87.9	9.16667	0.104285	2.39204e-05	16	15	0.182025	0.170648	8.69269e-05	8.35284e-05	8.52277e-05	12	6	0.136519	0.0682594	7.09557e-05	3.72595e-05	5.41076e-05	3.634	3.49192	3.56296	2.96632	1.55764	2.26198			Y				M *			Protein synthesis and fate
	R2X	G2X	Mic	AC235487_5.1	Cell division control protein 48 homolog	89.3	2	0.0223964	5.13719e-06	2	4	0.0223964	0.0447928	1.06955e-05	2.1925e-05	1.63103e-05	9	2	0.100784	0.0223964	5.23825e-05	1.22251e-05	3.23038e-05	2.08198	4.26791	3.17494	10.1967	2.37973	6.28823						4	PM/PLM/CW/Cyto/Nuc/Ribo/Golgi	87	AT3G53230.1: 87.42, 0.0, 1453, located in, Golgi apparatus, nucleolus, plasma membrane, ; AT5G03340.1: 89.05, 0.0, 1492, located in, Golgi apparatus, cell wall, cytosol, ; AT3G09840.1: 90.04, 0.0, 1462, located in, Golgi apparatus, cell wall, cytosol, cytosolic ribosome, plasma membrane, plasmodesma, ;	Protein synthesis and fate
		G2X	Mic	Medtr1g098540.1	L3 Ribosomal protein	52	5.66667	0.108974	2.4996e-05								10	10	0.192308	0.192308	9.9952e-05	0.000104971	0.000102462				3.99872	4.19952	4.09912						1	PM/PLM/Mvac/CW/Cyto/Nuc/Ribo	87	AT1G43170.5: 87.60, 0.0, 697, ; AT1G43170.8: 87.60, 0.0, 697, ; AT1G43170.3: 87.60, 0.0, 697, located in, cell wall, cytosol, cytosolic ribosome, membrane, nucleolus, plasma membrane, vacuolar membrane, ; AT1G43170.2: 87.60, 0.0, 697, located in, cell wall, cytosol, cytosolic ribosome, membrane, nucleolus, plasma membrane, vacuolar membrane, ; AT1G43170.6: 87.60, 0.0, 697, ; AT1G43170.1: 87.60, 0…	Protein synthesis and fate
		G2X	Mic	AC235488_11.1	40S ribosomal protein SA S2, eukaryotic/archaeal	32.7	1.33333	0.0407747	9.35271e-06								12	6	0.366972	0.183486	0.000190734	0.000100156	0.000145445				20.3935	10.7088	15.5511							PM/PLM/Cyto/Ribo/Chloro	80	AT1G72370.2: 80.08, 9e-145, 413, located in, chloroplast, cytosol, cytosolic ribosome, membrane, plasma membrane, ; AT3G04770.1: 88.89, 2e-130, 378, located in, chloroplast, cytosolic ribosome, membrane, ; AT3G04770.2: 76.34, 2e-147, 419, located in, chloroplast, cytosolic ribosome, membrane, ; AT1G72370.1: 80.08, 1e-144, 413, located in, chloroplast, cytosol, cytosolic ribosome, membrane, nucleu…	Protein synthesis and fate
		G2X		Medtr3g094570.1	60S ribosomal protein L6	25.9											5	7	0.19305	0.27027	0.000100338	0.000147527	0.000123933													PM/PLM/Cyto/Nuc/Ribo/Chloro	80	AT1G74050.1: 80.26, 6e-120, 345, located in, cytosol, membrane, plasma membrane, plasmodesma, ; AT1G74060.1: 80.26, 3e-120, 346, located in, cytosolic ribosome, nucleolus, ; AT1G18540.1: 77.68, 4e-112, 325, located in, chloroplast, cytosol, cytosolic ribosome, membrane, plasma membrane, plasmodesma, ;	Protein synthesis and fate
		G2X	Mic	Medtr7g076940.1	60S ribosomal protein L2	27.9	7.5	0.268817	6.166e-05								10	8	0.358423	0.286738	0.000186291	0.000156517	0.000171404				3.02125	2.53838	2.77982							PM/Mvac/Cyto/Nuc/Ribo/Chloro	92	AT2G18020.1: 92.64, 2e-173, 483, located in, chloroplast, cytosol, cytosolic ribosome, nucleolus, plasma membrane, vacuolar membrane, vacuole, ; AT4G36130.1: 93.02, 1e-179, 498, located in, cytosolic ribosome, plasma membrane, vacuole, ; AT3G51190.1: 84.52, 2e-151, 427, located in, cytosolic ribosome, ;	Protein synthesis and fate
		G2X	Mic	Medtr1g061670.1	60S ribosomal protein L24	18.3	4.83333	0.264117	6.05818e-05								6	6	0.327869	0.327869	0.00017041	0.000178968	0.000174689				2.81289	2.95415	2.88352							PM/Cyto/Nuc/Chloro	86	AT3G53020.1: 86.75, 5e-81, 240, located in, nucleolus, ; AT2G36620.1: 88.08, 3e-84, 248, located in, chloroplast, cytosol, membrane, plasma membrane, ;	Protein synthesis and fate
		G2X	Mic	AC235668_13.1 Medtr1g023000.1	40S ribosomal protein S3	26.6	3.5	0.131579	3.0181e-05								10	4	0.37594	0.150376	0.000195395	8.20829e-05	0.000138739				6.47411	2.71969	4.5969						1	PLM/Mvac/Cyto/Nuc/Ribo/Chloro	92	AT3G53870.1: 92.17, 8e-147, 414, located in, cytosolic ribosome, membrane, plasmodesma, ; AT5G35530.1: 88.84, 1e-151, 426, located in, cytosol, cytosolic ribosome, membrane, nucleolus, plasmodesma, ; AT2G31610.1: 88.99, 2e-147, 416, located in, chloroplast, cytosol, cytosolic ribosome, membrane, plasmodesma, vacuolar membrane, vacuole, ;	Protein synthesis and fate
		G2X	Mic	Medtr3g093110.1	Ribosomal protein L9 (Fragment)	21.7	4	0.184332	4.22812e-05								6	3	0.276498	0.138249	0.00014371	7.54633e-05	0.000109587				3.39891	1.7848	2.59185							PM/PLM/Mvac/Mchloro/Cyto/Nuc/Ribo	84	AT4G10450.1: 84.02, 5e-118, 337, located in, cytosolic ribosome, ; AT1G33120.1: 87.11, 4e-120, 342, located in, chloroplast, cytosol, cytosolic ribosome, membrane, nucleolus, plasma membrane, plasmodesma, vacuolar membrane, vacuole, ; AT1G33140.1: 87.11, 4e-120, 342, located in, chloroplast envelope, membrane, plasmodesma, vacuole, ;	Protein synthesis and fate
		G2X		Medtr1g045250.1	60S ribosomal protein L4-1	47											6	2	0.12766	0.0425532	6.63511e-05	2.32277e-05	4.47894e-05								6					PM/PLM/Mvac/CW/Cyto/Nuc/Ribo/Chloro	81	AT5G02870.2: 81.87, 0.0, 611, located in, cytosol, membrane, plasma membrane, plasmodesma, vacuolar membrane, ; AT3G09630.2: 82.15, 0.0, 620, located in, cell wall, cytosol, cytosolic ribosome, membrane, nucleolus, plasma membrane, ; AT3G09630.1: 82.15, 0.0, 621, located in, cell wall, chloroplast, cytosol, cytosolic ribosome, membrane, nucleolus, plasma membrane, plasmodesma, vacuole, ; AT5G0287…	Protein synthesis and fate
		G2X	Mic	Medtr8g039540.1	Aspartic proteinase nepenthesin-1	46.7	2.16667	0.0463954	1.0642e-05								3	6	0.0642398	0.12848	3.33887e-05	7.01308e-05	5.17598e-05				3.13745	6.59002	4.86374						4	CW	71	AT5G07030.1: 71.94, 0.0, 598, located in, cell wall, plant-type cell wall, ;	Protein synthesis and fate
		G2X	Mic	Medtr3g118030.1	60S ribosomal protein L5	37.4	2.83333	0.0757576	1.73769e-05								3	2	0.0802139	0.0534759	4.16912e-05	2.91899e-05	3.54406e-05				2.39923	1.67981	2.03952	2					1	PM/Cyto/Nuc/Ribo/Chloro/Vac	81	AT5G39740.1: 81.16, 2e-178, 500, located in, cytosol, cytosolic ribosome, nucleolus, plasma membrane, vacuole, ; AT3G25520.1: 81.16, 6e-177, 496, located in, chloroplast, cytoplasm, cytosol, cytosolic ribosome, membrane, nucleolus, nucleus, plasma membrane, vacuole, ; AT5G39740.2: 81.16, 2e-178, 500, ; AT3G25520.2: 80.56, 7e-103, 304, ;	Protein synthesis and fate
		G2X		AC233662_56.1	40S ribosomal protein S9	25.7											6	4	0.233463	0.155642	0.000121343	8.49574e-05	0.00010315												1	PLM/Mvac/CW/Cyto/Nuc/Ribo/Chloro	90	AT5G39850.1: 90.37, 2e-121, 347, located in, cytosol, membrane, plasmodesma, ; AT5G15200.2: 87.59, 1e-82, 247, located in, chloroplast, membrane, vacuolar membrane, ; AT5G15200.1: 86.10, 2e-116, 334, located in, cell wall, chloroplast, cytosol, cytosolic ribosome, membrane, nucleolus, plasmodesma, vacuolar membrane, ;	Protein synthesis and fate
		G2X	Mic	Medtr4g063550.1	THO complex subunit 4	40.8	2	0.0490196	1.12439e-05								4	1	0.0980392	0.0245098	5.09559e-05	1.33787e-05	3.21673e-05				4.53188	1.18987	2.86087	1	4					Nuc *			Protein synthesis and fate
	R		Mic	Medtr5g020850.1	Transcription factor APFI-like protein	29.1	8.5	0.292096	6.69997e-05	2	8	0.0687285	0.274914	3.28216e-05	0.000134564	8.36928e-05								0.489878	2.00843	1.24915										Mmito/Chloro *	82	AT1G19580.2: 82.12, 2e-106, 311, ; AT5G66510.1: 73.15, 6e-141, 401, ; AT5G66510.2: 70.15, 2e-137, 392, ; AT1G19580.1: 75.84, 6e-149, 422, ;	Protein synthesis and fate
	R		Mic	Medtr2g086500.1	Ribosomal protein L1	24.3	5	0.205761	4.71966e-05	3	2	0.123457	0.0823045	5.89574e-05	4.02861e-05	4.96218e-05								1.24919	0.853581	1.05138										PM/PLM/Cyto/Nuc/Ribo	89	AT2G27530.2: 89.35, 1e-127, 363, located in, cytosol, cytosolic ribosome, ; AT2G27530.1: 89.35, 1e-127, 363, located in, cytosol, cytosolic ribosome, ; AT1G08360.1: 89.81, 3e-128, 365, located in, cytosol, cytosolic ribosome, plasma membrane, plasmodesma, ; AT5G22440.2: 89.86, 3e-126, 359, ; AT5G22440.1: 89.86, 3e-126, 359, located in, cytosolic ribosome, nucleolus, ;	Protein synthesis and fate
	R		Mic	Medtr1g023210.1	Cysteine proteinase	39.8	2.83333	0.0711893	1.63291e-05	2	2	0.0502513	0.0502513	2.39977e-05	2.45968e-05	2.42973e-05								1.46963	1.50632	1.48798						Y			3	Nuc/Vac *	73	AT4G39090.1: 73.10, 0.0, 541, ;	Protein synthesis and fate
	R		Mic	Medtr4g061010.1	Tetraspanin, subgroup	32.3	4.5	0.139319	3.19563e-05	2	1	0.0619195	0.0309598	2.957e-05	1.51541e-05	2.2362e-05								0.925325	0.474212	0.699768				4					3	PM/PLM	77	AT3G45600.1: 77.89, 9e-170, 476, located in, plasma membrane, plasmodesma, ; AT5G60220.1: 73.19, 2e-129, 375, ;	Protein synthesis and Fate
	R		Mic	Medtr3g117740.1	Translocon-associated protein subunit alpha	28.1	4.33333	0.154211	3.53722e-05	1	1	0.0355872	0.0355872	1.69948e-05	1.74191e-05	1.7207e-05								0.480457	0.492451	0.486454				1	7	Y				PM/Mchloro/ER/Vac *			Protein synthesis and fate
	R		Mic	Medtr8g095680.1	Calnexin homolog	61.7	4	0.0648298	1.48704e-05	1	2	0.0162075	0.0324149	7.73995e-06	1.58663e-05	1.18031e-05								0.520495	1.06698	0.793736				1		Y			4	PM/PLM/Mvac/Mito/Chloro	73	AT5G61790.1: 73.07, 0.0, 783, located in, chloroplast, membrane, mitochondrion, plasma membrane, plasmodesma, vacuolar membrane, vacuole, ; AT5G07340.1: 73.48, 0.0, 743, located in, chloroplast, membrane, vacuolar membrane, ; AT5G07340.2: 73.72, 0.0, 741, ;	Protein synthesis and fate
	R		Mic	Medtr1g090130.1	Chaperonin CPN60-2, mitochondrial	61	5.83333	0.0956284	2.19348e-05	1	1	0.0163934	0.0163934	7.82877e-06	8.0242e-06	7.92649e-06								0.356911	0.365821	0.361366					2					PM/Mvac/Mchloro/Cyto/Ribo/Mito	85	AT2G33210.1: 85.28, 0.0, 984, located in, chloroplast, chloroplast envelope, chloroplast stroma, mitochondrion, plasma membrane, vacuolar membrane, ; AT3G23990.1: 88.43, 0.0, 1010, located in, cytosolic ribosome, mitochondrion, vacuolar membrane, ; AT3G13860.1: 71.43, 0.0, 798, located in, mitochondrion, vacuolar membrane, ; AT2G33210.2: 84.57, 0.0, 967, ;	Protein synthesis and fate
	R		Mic	Medtr1g090140.1	Chaperonin CPN60-like 1, mitochondrial	61	5.66667	0.0928962	2.13081e-05	1	1	0.0163934	0.0163934	7.82877e-06	8.0242e-06	7.92649e-06								0.367408	0.37658	0.371994					2					PM/Mvac/Mchloro/Cyto/Ribo/Mito	87	AT2G33210.1: 87.06, 0.0, 998, located in, chloroplast, chloroplast envelope, chloroplast stroma, mitochondrion, plasma membrane, vacuolar membrane, ; AT3G23990.1: 90.23, 0.0, 1027, located in, cytosolic ribosome, mitochondrion, vacuolar membrane, ; AT3G13860.1: 73.19, 0.0, 813, located in, mitochondrion, vacuolar membrane, ; AT2G33210.2: 86.35, 0.0, 982, ;	Protein synthesis and fate
	R2X		Mic	Medtr1g016750.1	26S proteasome non-ATPase regulatory subunit 8	30.8	2.33333	0.0757576	1.73769e-05	7	8	0.227273	0.25974	0.000108535	0.000127137	0.000117836								6.24594	7.31641	6.78118										Mchloro/Cyto	83	AT1G64520.1: 83.52, 2e-157, 442, located in, chloroplast envelope, cytosol, ;	Protein synthesis and fate
	R2X			Medtr7g021870.1	Eukaryotic translation initiation factor 3 subunit	38.7				5	12	0.129199	0.310078	6.16996e-05	0.000151776	0.000106738																			1	Cyto	83	AT1G10840.2: 83.94, 3e-154, 437, located in, cytosol, ; AT1G10840.1: 82.93, 0.0, 578, located in, cytosol, ;	Protein synthesis and fate
	R2X		Mic	Medtr1g082850.1	Seryl-tRNA synthetase	51.2	1.16667	0.0227865	5.22665e-06	8	12	0.15625	0.234375	7.4618e-05	0.000114721	9.46695e-05								14.2764	21.9492	18.1128									3	Cyto	76	AT5G27470.1: 76.27, 0.0, 726, located in, cytosol, ;	Protein synthesis and fate
	R2X		Mic	Medtr5g084930.1	Protein disulfide isomerase family	47.3	2.33333	0.0493305	1.13152e-05	5	12	0.105708	0.2537	5.04815e-05	0.00012418	8.73308e-05								4.46139	10.9746	7.718									3	PM/Golgi/Vac	72	AT1G04980.1: 72.97, 0.0, 679, ; AT2G32920.1: 73.47, 0.0, 654, located in, Golgi apparatus, plasma membrane, vacuole, ;	Protein synthesis and fate
	R2X		Mic	Medtr2g087640.1	Eukaryotic translation initiation factor 3 subunit I	35.1	0.5	0.014245	3.26745e-06	3	8	0.0854701	0.22792	4.08167e-05	0.000111562	7.61891e-05								12.4919	34.1433	23.3176									1	PLM/Cyto	81	AT2G46280.1: 81.42, 0.0, 541, located in, cytosol, ; AT2G46290.1: 80.50, 0.0, 552, located in, plasmodesma, ; AT2G46280.2: 81.42, 0.0, 541, located in, cytosol, ; AT2G46280.3: 75.92, 4e-133, 383, ;	Protein synthesis and fate
	R2X		Mic	AC225507_16.1	Eukaryotic translation initiation factor 3 subunit L	60.1	0.333333	0.00554631	1.27219e-06	8	9	0.133111	0.14975	6.3568e-05	7.32993e-05	6.84337e-05								49.9675	57.6167	53.7921									2	PM/PLM/Cyto	83	AT5G25757.1: 83.07, 0.0, 880, ; AT5G25754.1: 83.07, 0.0, 880, located in, cytosol, membrane, plasma membrane, plasmodesma, ;	Protein synthesis and fate
	R2X			Medtr2g026040.1	Cysteine proteinase inhibitor 5	12.8				2	1	0.15625	0.078125	7.4618e-05	3.82403e-05	5.64291e-05																Y				CW *			Protein synthesis and fate
	R2X			Medtr7g111060.1	Cathepsin B	39.3				1	4	0.0254453	0.101781	1.21515e-05	4.98195e-05	3.09855e-05																Y			2	Cyto/Vac	75	AT4G01610.2: 75.95, 0.0, 521, located in, cytosol, vacuole, ; AT4G01610.1: 76.58, 0.0, 526, located in, cytosol, vacuole, ; AT1G02305.1: 72.51, 0.0, 540, located in, vacuole, ;	Protein synthesis and fate
	R2X			Medtr5g034820.1	Threonyl-tRNA synthetase, mitochondrial	81.9				7	3	0.0854701	0.03663	4.08167e-05	1.79295e-05	2.93731e-05																			4	PM/CW/Cyto	74	AT5G26830.1: 74.12, 0.0, 1097, located in, cell wall, cytosol, membrane, plasma membrane, ;	Protein synthesis and fate
	R2X		Mic	Medtr3g070180.1	26S proteasome regulatory particle non-ATPase subunit	34.7	0.833333	0.0240154	5.50853e-06	2	2	0.0576369	0.0576369	2.75248e-05	2.82119e-05	2.78683e-05								4.99675	5.12149	5.05912										Cyto	88	AT3G11270.1: 88.85, 0.0, 565, ; AT5G05780.1: 88.64, 0.0, 569, located in, cytosol, ; AT3G11270.2: 87.87, 0.0, 553, ; AT5G05780.2: 87.66, 0.0, 558, ;	Protein synthesis and fate
	R2X			Medtr5g013020.1	Palmitoyl-protein thioesterase	36.8				3	1	0.0815217	0.0271739	3.89311e-05	1.3301e-05	2.6116e-05																Y			1	Vac *			Protein synthesis and fate
	R2X		Mic	Medtr8g105250.1	Ubiquitin fusion degradation protein	35.4	0.833333	0.0235405	5.39961e-06	2	1	0.0564972	0.0282486	2.69805e-05	1.3827e-05	2.04038e-05								4.99675	2.56074	3.77875										Cyto	71	AT4G38930.1: 71.03, 4e-163, 461, ; AT2G21270.1: 76.78, 3e-173, 487, located in, cytosol, ; AT2G21270.3: 76.78, 1e-172, 487, located in, cytosol, ; AT2G21270.2: 76.78, 3e-173, 487, located in, cytosol, ; AT4G38930.2: 70.09, 2e-163, 462, ;	Protein synthesis and fate
	R2X		Mic	Medtr5g027960.1	26S proteasome non-ATPase regulatory subunit	44	1.16667	0.0265152	6.08192e-06	2	1	0.0454545	0.0227273	2.1707e-05	1.11245e-05	1.64158e-05								3.56911	1.8291	2.69911					8				1	Cyto	82	AT5G45620.1: 82.90, 0.0, 677, located in, cytosol, ; AT5G45620.2: 84.16, 0.0, 571, located in, cytosol, ; AT4G19006.1: 83.94, 0.0, 682, located in, cytosol, ;	Protein synthesis and fate
	R2X			Medtr3g105430.1	Eukaryotic translation initiation factor 3 subunit B	83.8				2	3	0.0238663	0.0357995	1.13975e-05	1.7523e-05	1.44603e-05																				Cyto	74	AT5G27640.1: 74.48, 0.0, 1140, located in, cytosol, ; AT5G27640.2: 71.90, 0.0, 1126, located in, cytosol, ; AT5G25780.1: 74.75, 0.0, 1132, located in, cytosol, ;	Protein synthesis and fate
			Mic (DIM-)	Medtr2g069440.1	Eukaryotic translation initiation factor 2 subunit 3	71.5	0.833333	0.011655	2.67337e-06																					3					1	Cyto	90	AT1G04170.1: 90.54, 0.0, 878, located in, cytosol, ; AT2G18720.1: 76.03, 0.0, 743, ; AT4G18330.2: 81.56, 0.0, 785, ; AT4G18330.1: 82.55, 2e-165, 479, ;	Protein synthesis and fate
			Mic (DIM-)	Medtr8g106120.1	26S proteasome non-ATPase regulatory subunit	108.6	1	0.0092081	2.11211e-06																					1	2				2	PM/Cyto	81	AT1G04810.1: 81.72, 0.0, 1635, located in, cytosol, plasma membrane, ; AT2G32730.1: 84.44, 0.0, 1674, located in, cytosol, ;	Protein synthesis and fate
			Mic (DIM-)	Medtr1g083330.1 Medtr1g083340.1	26S protease regulatory subunit 6A homolog	47.3	0.833333	0.017618	4.04114e-06																											PM/Cyto	95	AT1G09100.1: 95.27, 0.0, 822, located in, membrane, plasma membrane, ; AT3G05530.1: 95.28, 0.0, 830, located in, cytosol, ;	Protein synthesis and fate
			Mic (DIM-)	Medtr3g089040.1	Proteasome subunit beta type	29	3.33333	0.114943	2.6365e-05																											Cyto	75	AT1G13060.2: 75.77, 4e-156, 441, ; AT3G26340.1: 83.70, 6e-165, 462, ; AT1G13060.1: 82.53, 2e-161, 454, ;	Protein synthesis and fate
			Mic (DIM-)	Medtr2g097220.1	Dolichol-phosphate mannosyltransferase	30.4	0.333333	0.0109649	2.51508e-06																					1					1	ER *	84	AT1G20575.1: 84.65, 5e-154, 434, ;	Protein synthesis and fate
			Mic (DIM-)	Medtr3g086330.1	T-complex protein 1 subunit epsilon	59.1	0.333333	0.00564016	1.29371e-06																										3	PM/PLM/Cyto	89	AT1G24510.2: 89.98, 0.0, 868, located in, cytosol, plasma membrane, ; AT1G24510.1: 89.35, 0.0, 1005, located in, cytosol, plasma membrane, plasmodesma, ;	Protein synthesis and fate
			Mic (DIM-)	Medtr4g130910.1	Eukaryotic translation initiation factor 5A-1	75.3	2.5	0.0332005	7.61538e-06																					2					5	Cyto	81	AT1G26630.1: 81.41, 3e-85, 268, ; AT1G13950.1: 91.67, 1e-94, 293, ; AT1G26630.2: 84.25, 5e-69, 224, ; AT1G69410.1: 86.54, 2e-91, 284, ;	Protein synthesis and fate
			Mic (DIM-)	Medtr5g039210.1	Peptidyl-prolyl cis-trans isomerase-like 3	24.6	1.16667	0.0474255	1.08782e-05																							Y			1	ER *	80	AT1G26940.1: 80.56, 2e-130, 370, ;	Protein synthesis and fate
			Mic (DIM-)	Medtr1g009010.1	26S proteasome non-ATPase regulatory subunit 11	46.8	0.833333	0.0178063	4.08432e-06																										2	PLM/Cyto	86	AT1G29150.1: 86.27, 0.0, 702, located in, cytosol, plasmodesma, ;	Protein synthesis and fate
			Mic (DIM-)	Medtr3g109300.1	26S proteasome non-ATPase regulatory subunit 11	75.1	0.666667	0.00887705	2.03618e-06																										2	PLM/Cyto	86	AT1G29150.1: 86.99, 0.0, 707, located in, cytosol, plasmodesma, ;	Protein synthesis and fate
			Mic (DIM-)	Medtr6g077750.1	Dolichyl-diphosphooligosaccharide--protein glycosyltransferase subunit STT3A	81.5	0.833333	0.0102249	2.34535e-06																					13					2	PM	87	AT1G34130.1: 87.31, 0.0, 1271, located in, membrane, plasma membrane, ;	Protein synthesis and fate
			Mic (DIM-)	Medtr3g117230.1	26S proteasome regulatory ATPase subunit S10b	44.9	1	0.0222717	5.10858e-06																											PM/PLM/CW/Cyto/Nuc	88	AT1G45000.1: 88.22, 0.0, 728, located in, cell wall, membrane, nucleolus, plasma membrane, plasmodesma, ; AT1G45000.2: 86.33, 1e-174, 495, located in, membrane, plasma membrane, ; AT5G43010.1: 87.72, 0.0, 723, located in, cell wall, cytosol, ;	Protein synthesis and fate
			Mic (DIM-)	Medtr4g085540.1	Poly(A)-binding protein	70.9	0.666667	0.00940291	2.1568e-06																						8				3	Cyto	76	AT1G49760.2: 76.03, 0.0, 927, ; AT4G34110.1: 71.95, 0.0, 917, located in, cytosol, ; AT1G49760.1: 76.03, 0.0, 927, located in, cytosol, ;	Protein synthesis and fate
			Mic (DIM-)	Medtr4g074640.1	Alanyl-tRNA synthetase, mitochondrial	104.3	0.333333	0.00319591	7.33063e-07																										2	Cyto	75	AT1G50200.2: 75.70, 0.0, 1471, ; AT1G50200.1: 76.34, 0.0, 1478, located in, cytosol, ;	Protein synthesis and fate
			Mic (DIM-)	Medtr4g103790.1	Nucleolar protein	58.5	0.166667	0.002849	6.53491e-07																										2	PLM/CW/Nuc	79	AT1G56110.1: 79.81, 0.0, 747, located in, cell wall, nucleolus, plasmodesma, ; AT3G12860.1: 80.46, 0.0, 745, ;	Protein synthesis and fate
			Mic (DIM-)	Medtr1g083960.1	Calreticulin	48.3	6.5	0.134576	3.08683e-05																							Y			1	PLM/Mvac/Chloro	84	AT1G56340.1: 84.00, 0.0, 616, located in, chloroplast, plasmodesma, vacuolar membrane, ; AT1G09210.1: 79.71, 0.0, 621, located in, vacuole, ; AT1G56340.2: 84.40, 0.0, 617, located in, plasmodesma, vacuolar membrane, ;	Protein synthesis and fate
			Mic (DIM-)	Medtr6g084450.1	Proteasome subunit beta type	26.2	1.5	0.0572519	1.31322e-05																											Cyto/Ribo	83	AT1G56450.1: 83.70, 2e-146, 412, located in, cytosol, cytosolic ribosome, ;	Protein synthesis and fate
			Mic (DIM-)	AC235488_9.1	60S ribosomal protein L21	18.6	2	0.107527	2.4664e-05																											Nuc/Cyto/Ribo/Chloro	81	AT1G57860.1: 81.10, 2e-99, 287, ; AT1G09690.1: 81.71, 8e-100, 288, ; AT1G09590.1: 81.71, 8e-100, 288, located in, chloroplast, cytosolic ribosome, nucleolus, ; AT1G57660.1: 81.10, 2e-99, 287, ;	Protein synthesis and fate
			Mic (DIM-)	AC140545_25.1	60S ribosomal protein L10	25.2	4.16667	0.165344	3.79258e-05																										2	Mvac/Mchloro/Ribo/Nuc/Cyto	88	AT1G66580.1: 88.13, 3e-143, 403, located in, cytosolic ribosome, vacuolar membrane, vacuole, ; AT1G14320.1: 88.53, 1e-143, 404, located in, chloroplast, cytosol, cytosolic ribosome, nucleolus, vacuolar membrane, vacuole, ; AT1G26910.1: 88.99, 6e-145, 407, located in, chloroplast envelope, membrane, ;	Protein synthesis and fate
			Mic (DIM-)	Medtr5g033090.1	60S ribosomal protein L27a-3	18.4	7.33333	0.398551	9.14177e-05																											PLM/Cyto/Nuc/Ribo	85	AT1G70600.1: 85.71, 7e-87, 254, located in, cytosol, cytosolic ribosome, membrane, plasmodesma, ; AT1G23290.1: 83.67, 3e-84, 248, located in, cytosolic ribosome, nucleolus, plasmodesma, ;	Protein synthesis and fate
			Mic (DIM-)	Medtr8g091910.1	60S ribosomal protein L6	24.3	5.66667	0.233196	5.34894e-05																											PM/PLM/Cyto/Nuc/Ribo/Chloro	75	AT1G74050.1: 75.00, 2e-106, 310, located in, cytosol, membrane, plasma membrane, plasmodesma, ; AT1G74060.1: 74.14, 1e-104, 305, located in, cytosolic ribosome, nucleolus, ; AT1G18540.1: 72.84, 2e-99, 292, located in, chloroplast, cytosol, cytosolic ribosome, membrane, plasma membrane, plasmodesma, ;	Protein synthesis and fate
			Mic (DIM-)	Medtr3g094860.1	60S ribosomal protein L6	25.8	5	0.193798	4.44526e-05																											PM/PLM/Cyto/Nuc/Ribo/Chloro	80	AT1G74050.1: 80.26, 2e-118, 341, located in, cytosol, membrane, plasma membrane, plasmodesma, ; AT1G74060.1: 80.26, 1e-118, 342, located in, cytosolic ribosome, nucleolus, ; AT1G18540.1: 78.54, 7e-112, 324, located in, chloroplast, cytosol, cytosolic ribosome, membrane, plasma membrane, plasmodesma, ;	Protein synthesis and fate
			Mic (DIM-)	Medtr7g088490.1	Proteasome subunit beta type	22.7	1.5	0.0660793	1.5157e-05																										1	MVac/Cyto	93	AT1G77440.1: 93.63, 2e-143, 402, ; AT1G77440.2: 93.63, 2e-143, 402, ; AT1G21720.1: 93.14, 2e-144, 405, located in, cytosol, vacuolar membrane, ;	Protein synthesis and fate
			Mic (DIM-)	Medtr2g044580.1	Chaperone protein dnaJ	76.4	1	0.013089	3.00229e-06																					3					5	PM/Golgi	79	AT1G79940.1: 79.20, 0.0, 1068, located in, Golgi apparatus, plasma membrane, ; AT1G79940.3: 79.20, 0.0, 1068, located in, Golgi apparatus, plasma membrane, ; AT1G79940.2: 79.20, 0.0, 1068, located in, Golgi apparatus, plasma membrane, ; AT1G79940.4: 79.54, 0.0, 963, located in, Golgi apparatus, ;	Protein synthesis and fate
			Mic (DIM-)	Medtr2g103960.1	Pre-mRNA-processing-splicing factor 8	280.1	0.5	0.00178508	4.09453e-07																										2	PLM/Chloro	92	AT1G80070.1: 92.39, 0.0, 4585, located in, chloroplast, membrane, ; AT4G38780.1: 87.90, 0.0, 4383, located in, plasmodesma, ;	Protein synthesis and fate
			Mic (DIM-)	Medtr2g060830.1	Proteasome subunit alpha type	27.2	3.83333	0.140931	3.23262e-05																											Mvac/Cyto/Ribo	87	AT2G05840.1: 87.80, 7e-165, 460, located in, cytosolic ribosome, ; AT5G35590.1: 86.59, 7e-165, 460, located in, cytosol, vacuolar membrane, ; AT2G05840.2: 88.94, 1e-147, 416, located in, cytosolic ribosome, ;	Protein synthesis and fate
			Mic (DIM-)	Medtr5g021800.1	60S ribosomal protein L2	27.9	4.5	0.16129	3.6996e-05																											PM/Mvac/Cyto/Nuc/Ribo/Chloro	91	AT2G18020.1: 91.86, 4e-173, 482, located in, chloroplast, cytosol, cytosolic ribosome, nucleolus, plasma membrane, vacuolar membrane, vacuole, ; AT4G36130.1: 92.64, 7e-179, 496, located in, cytosolic ribosome, plasma membrane, vacuole, ; AT3G51190.1: 84.52, 3e-150, 424, located in, cytosolic ribosome, ;	Protein synthesis and fate
			Mic (DIM-)	Medtr4g120770.1	60S ribosomal protein L14-1	15.3	5.16667	0.337691	7.74579e-05																											PLM/Mvac/Cyto/Nuc/Ribo/Chloro	82	AT2G20450.1: 82.71, 7e-74, 220, located in, plasmodesma, vacuole, ; AT4G27090.1: 83.08, 4e-73, 218, located in, chloroplast, cytosol, cytosolic ribosome, nucleolus, plasmodesma, vacuolar membrane, vacuole, ;	Protein synthesis and fate
			Mic (DIM-)	Medtr4g078780.1 Medtr4g130410.1	26S proteasome non-ATPase regulatory subunit 2	97.1	1.16667	0.0120151	2.75597e-06																					4	2				5	PM/PLM/Cyto	83	AT2G20580.1: 83.39, 0.0, 1510, located in, cytosol, plasma membrane, plasmodesma, ; AT4G28470.1: 80.74, 0.0, 1477, ;	Protein synthesis and fate
			Mic (DIM-)	Medtr4g130860.1	Leucine aminopeptidase 2, chloroplastic	59.5	1.5	0.0252101	5.78257e-06																						2	Y			1	Cyto/Vac	78	AT2G24200.2: 78.19, 0.0, 841, located in, cytosol, ; AT2G24200.1: 78.19, 0.0, 841, located in, chloroplast stroma, cytosol, vacuole, ; AT4G30910.1: 72.21, 0.0, 780, located in, chloroplast, chloroplast stroma, ; AT2G24200.3: 72.78, 0.0, 766, ; AT4G30920.1: 75.05, 0.0, 824, located in, chloroplast, chloroplast stroma, cytosol, vacuole, ;	Protein synthesis and fate
			Mic (DIM-)	Medtr3g070930.1	Ribosomal protein L1	24.3	3.83333	0.15775	3.6184e-05																											PM/PLM/Cyto/Nuc/Ribo	87	AT2G27530.2: 87.96, 1e-125, 358, located in, cytosol, cytosolic ribosome, ; AT2G27530.1: 87.96, 1e-125, 358, located in, cytosol, cytosolic ribosome, ; AT1G08360.1: 88.89, 7e-127, 361, located in, cytosol, cytosolic ribosome, plasma membrane, plasmodesma, ; AT5G22440.2: 89.86, 7e-126, 358, ; AT5G22440.1: 89.86, 7e-126, 358, located in, cytosolic ribosome, nucleolus, ;	Protein synthesis and fate
			Mic (DIM-)	AC233663_14.1	RuBisCO large subunit-binding protein subunit alpha, chloroplastic (Fragment)	49.2	0.833333	0.0169377	3.88508e-06																						2				2	Mchloro/Cyto/Ribo/Apopl/Mito	86	AT2G28000.1: 86.26, 0.0, 742, located in, apoplast, chloroplast, chloroplast envelope, chloroplast stroma, cytosolic ribosome, membrane, mitochondrion, thylakoid, ;	Protein synthesis and fate
			Mic (DIM-)	Medtr2g098000.1	60S ribosomal protein L18a	21.2	5.16667	0.243711	5.59012e-05																											PM/PLM/Mvac/Cyto/Ribo	90	AT2G34480.1: 90.23, 1e-117, 335, located in, cytosol, cytosolic ribosome, plasma membrane, vacuolar membrane, ; AT1G29970.2: 89.02, 4e-113, 328, ; AT1G29965.1: 87.08, 5e-116, 330, located in, cytosol, plasmodesma, ; AT3G14600.1: 87.08, 2e-115, 329, located in, cytosol, cytosolic ribosome, membrane, plasmodesma, ;	Protein synthesis and fate
			Mic (DIM-)	Medtr5g029240.1	Defender against cell death 1	13.3	1	0.075188	1.72463e-05																					3						M/ER	86	AT2G35520.1: 86.61, 1e-68, 206, ; AT2G35520.2: 85.84, 7e-67, 201, ; AT1G32210.1: 89.29, 1e-70, 211, ;	Protein synthesis and fate
			Mic (DIM-)	Medtr3g071560.1	Eukaryotic translation initiation factor 2 alpha subunit-like protein	38.5	1.33333	0.034632	7.94373e-06																										3	Cyto	82	AT2G40290.1: 82.06, 0.0, 537, located in, cytosol, nucleus, ; AT5G05470.1: 77.06, 2e-179, 504, located in, cytosol, ; AT2G40290.3: 89.14, 1e-137, 394, located in, cytosol, ; AT2G40290.2: 89.14, 1e-137, 394, located in, cytosol, ;	Protein synthesis and fate
			Mic (DIM-)	Medtr3g071550.1	Eukaryotic translation initiation factor 2 subunit alpha	38.8	1.5	0.0386598	8.8676e-06																										2	Cyto	81	AT2G40290.1: 84.71, 0.0, 556, located in, cytosol, nucleus, ; AT5G05470.1: 78.53, 0.0, 512, located in, cytosol, ; AT2G40290.3: 92.31, 3e-142, 406, located in, cytosol, ; AT2G40290.2: 92.31, 3e-142, 406, located in, cytosol, ;	Protein synthesis and fate
			Mic (DIM-)	Medtr5g097200.1	40S ribosomal protein S26	26	1.83333	0.0705128	1.61739e-05																										4	PLM/Cyto/Ribo/Chloro	83	AT2G40510.1: 83.62, 1e-66, 206, located in, chloroplast, cytosol, plasmodesma, ; AT3G56340.1: 83.62, 1e-66, 205, located in, cytosolic ribosome, membrane, ; AT2G40590.1: 83.62, 8e-67, 206, ;	Protein synthesis and fate
			Mic (DIM-)	Medtr2g064740.1	U5 small nuclear ribonucleoprotein 200 kDa helicase	251.9	0.166667	0.000661638	1.51763e-07																					1					5	PLM/Cyto/Nuc	74	AT2G42270.1: 74.07, 0.0, 3350, located in, plasmodesma, ; AT1G20960.2: 79.05, 0.0, 3574, ; AT1G20960.1: 79.05, 0.0, 3574, located in, cytosol, membrane, nucleolus, ;	Protein synthesis and fate
			Mic (DIM-)	Medtr5g033960.1	Ubiquitin	17.6	19.8333	1.12689	0.000258482																										2	PM/PLM/Mvac/CW/Cyto/Nuc/Golgi	96	AT2G47110.2: 96.13, 7e-89, 260, located in, Golgi apparatus, ; AT2G47110.1: 96.13, 7e-89, 260, located in, Golgi apparatus, ; AT1G65350.1: 96.15, 2e-43, 149, ; AT4G02890.1: 100.00, 3e-47, 155, located in, vacuole, ; AT4G05320.4: 100.00, 3e-45, 156, ; AT1G55060.1: 96.10, 8e-45, 149, ; AT5G03240.2: 97.44, 1e-46, 156, located in, vacuole, ; AT3G52590.1: 100.00, 3e-48, 155, ; AT5G37640.1: 94.87, 2e-4…	Protein synthesis and fate
			Mic (DIM-)	Medtr8g040740.1	40S ribosomal protein S19-1	15.9	2.16667	0.136268	3.12566e-05																											PLM/CW/Cyto/Nuc/Ribo/Vac	81	AT3G02080.1: 81.12, 2e-88, 258, located in, cell wall, cytosol, cytosolic ribosome, plasmodesma, ; AT5G15520.1: 81.29, 1e-85, 251, located in, cytosol, membrane, nucleolus, plasmodesma, ; AT5G61170.1: 80.99, 2e-87, 255, located in, cytosol, cytosolic ribosome, vacuole, ;	Protein synthesis and fate
			Mic (DIM-)	Medtr6g021670.1	40S ribosomal protein S7-like protein	21.8	6.83333	0.313456	7.1899e-05																											PM/PLM/CW/Cyto/Nuc/Ribo/Chloro	80	AT3G02560.2: 80.63, 4e-112, 322, located in, chloroplast, cytosol, cytosolic ribosome, membrane, ; AT1G48830.2: 81.15, 1e-114, 328, located in, cell wall, chloroplast, cytosol, cytosolic ribosome, plasma membrane, ; AT5G16130.1: 81.38, 1e-111, 320, located in, cytosol, cytosolic ribosome, membrane, nucleolus, plasma membrane, plasmodesma, ; AT3G02560.1: 80.63, 4e-112, 322, located in, chloroplast…	Protein synthesis and fate
			Mic (DIM-)	Medtr6g032870.1	T-complex protein 1 subunit theta	55.6	0.666667	0.0119904	2.7503e-06																						2				4	PLM/Cyto	81	AT3G03960.1: 81.56, 0.0, 827, located in, cytosol, membrane, plasmodesma, ;	Protein synthesis and fate
			Mic (DIM-)	Medtr1g083430.1	60S ribosomal protein L22-2	14.1	2	0.141844	3.25355e-05																						4					PM/PLM/Cyto/Nuc/Ribo	84	AT3G05560.2: 84.00, 5e-61, 186, located in, cytosol, cytosolic ribosome, nucleolus, plasma membrane, ; AT5G27770.1: 83.67, 3e-47, 151, located in, cytosol, membrane, nucleolus, plasma membrane, ; AT3G05560.3: 84.00, 5e-61, 186, located in, cytosol, plasma membrane, ; AT3G05560.1: 84.00, 5e-61, 186, located in, cytosol, cytosolic ribosome, nucleolus, plasma membrane, plasmodesma, ;	Protein synthesis and fate
			Mic (DIM-)	Medtr7g112770.1	60S ribosomal protein L22-like	13.9	5	0.359712	8.25091e-05																						5					PM/PLM/Cyto/Nuc/Ribo	87	AT3G05560.2: 87.90, 2e-66, 200, located in, cytosol, cytosolic ribosome, nucleolus, plasma membrane, ; AT5G27770.1: 87.61, 4e-51, 161, located in, cytosol, membrane, nucleolus, plasma membrane, ; AT1G02830.1: 72.73, 6e-44, 143, ; AT3G05560.3: 87.90, 2e-66, 200, located in, cytosol, plasma membrane, ; AT3G05560.1: 87.90, 2e-66, 200, located in, cytosol, cytosolic ribosome, nucleolus, plasma membra…	Protein synthesis and fate
			Mic (DIM-)	Medtr1g088450.1	60S ribosomal protein L22-like	13.5	3.66667	0.271605	6.22995e-05																											PM/PLM/Cyto/Nuc/Ribo	89	AT3G05560.2: 89.66, 8e-63, 191, located in, cytosol, cytosolic ribosome, nucleolus, plasma membrane, ; AT5G27770.1: 87.76, 4e-49, 156, located in, cytosol, membrane, nucleolus, plasma membrane, ; AT1G02830.1: 75.23, 6e-45, 145, ; AT3G05560.3: 89.66, 8e-63, 191, located in, cytosol, plasma membrane, ; AT3G05560.1: 89.66, 8e-63, 191, located in, cytosol, cytosolic ribosome, nucleolus, plasma membra…	Protein synthesis and fate
			Mic (DIM-)	Medtr5g083790.1	60S ribosomal protein L13A	23.6	3	0.127119	2.91579e-05																										2	PLM/Cyto/Nuc/Ribo/Chloro	84	AT3G07110.1: 84.95, 3e-132, 374, located in, chloroplast, cytosolic ribosome, membrane, nucleolus, plasmodesma, ; AT5G48760.2: 84.95, 4e-133, 376, ; AT5G48760.1: 84.95, 4e-133, 376, located in, cytosolic ribosome, ; AT4G13170.1: 85.92, 2e-133, 377, located in, membrane, ; AT3G07110.2: 84.54, 1e-130, 370, located in, cytosolic ribosome, membrane, nucleolus, plasmodesma, ; AT3G24830.1: 83.98, 1e-13…	Protein synthesis and fate
			Mic (DIM-)	Medtr4g103340.1	60S ribosomal protein L37a	10.2	1.33333	0.130719	2.99837e-05																										2	Cyto	93	AT3G10950.1: 93.48, 9e-58, 176, located in, cytosol, ; AT3G60245.1: 92.31, 2e-56, 172, ;	Protein synthesis and fate
			Mic (DIM-)	Medtr4g096790.1	40S ribosomal protein S14	16.2	9.83333	0.606996	0.00013923																											PM/PLM/Mvac/Cyto/Nuc/Ribo/Chloro	90	AT3G11510.1: 90.58, 3e-89, 260, located in, cytosolic ribosome, nucleolus, ; AT2G36160.1: 89.13, 6e-88, 257, located in, chloroplast, cytosol, cytosolic ribosome, membrane, plasma membrane, plasmodesma, vacuolar membrane, ; AT3G52580.1: 89.86, 1e-88, 259, ;	Protein synthesis and fate
			Mic (DIM-)	Medtr2g036600.1	Lysyl-tRNA synthetase	72.1	2.33333	0.0323625	7.42315e-06																										3	PLM/Cyto	72	AT3G11710.1: 72.12, 0.0, 875, located in, cytosol, plasmodesma, ;	Protein synthesis and fate
			Mic (DIM-)	AC235488_29.1	40S ribosomal protein S5-1	17.4	2	0.114943	2.6365e-05																										1	PM/PLM/Mvac/CW/Cyto/Ribo/Chloro	85	AT3G11940.2: 85.71, 5e-88, 259, located in, cell wall, chloroplast, cytosolic ribosome, plasma membrane, plasmodesma, vacuole, ; AT2G37270.2: 84.00, 1e-89, 263, located in, cell wall, chloroplast, cytosol, cytosolic ribosome, membrane, plasma membrane, plasmodesma, vacuolar membrane, ; AT2G37270.1: 84.00, 1e-89, 263, located in, cell wall, chloroplast, cytosol, cytosolic ribosome, membrane, plasm…	Protein synthesis and fate
			Mic (DIM-)	Medtr2g103570.1	Signal peptidase complex catalytic subunit SEC11A	19.8	1.66667	0.0841751	1.93077e-05																					3					1	PM/Mvac	85	AT3G15710.1: 85.56, 8e-109, 312, located in, plasma membrane, vacuolar membrane, ; AT1G52600.1: 91.67, 2e-119, 339, located in, plasma membrane, ;	Protein synthesis and fate
			Mic (DIM-)	Medtr1g087910.1	Ribosomal protein L19	24.6	3.16667	0.128726	2.95266e-05																										1	PM/PLM/Cyto/Nuc/Ribo	85	AT3G16780.1: 85.22, 2e-122, 349, located in, plasma membrane, ; AT4G02230.1: 85.92, 1e-113, 327, located in, cytosol, cytosolic ribosome, plasma membrane, ; AT1G02780.1: 92.47, 3e-114, 329, located in, cytosol, cytosolic ribosome, membrane, nucleolus, plasma membrane, plasmodesma, ;	Protein synthesis and fate
			Mic (DIM-)	Medtr7g021030.1	60S ribosomal protein L30	12.3	2.16667	0.176152	4.04049e-05																										1	PLM/Cyto/Ribo	87	AT3G18740.1: 87.50, 2e-69, 207, located in, cytosolic ribosome, plasmodesma, ; AT1G36240.1: 88.39, 2e-70, 209, located in, cytosol, ; AT1G77940.1: 87.50, 1e-69, 207, located in, cytosolic ribosome, ;	Protein synthesis and fate
			Mic (DIM-)	Medtr5g016590.1	Proteasome subunit alpha type	27.2	1.83333	0.067402	1.54603e-05																										1	Cyto/Ribo/Vac	90	AT3G22110.1: 90.40, 2e-171, 477, located in, cytosol, cytosolic ribosome, vacuole, ; AT4G15165.1: 72.00, 2e-125, 359, ;	Protein synthesis and fate
			Mic (DIM-)	Medtr8g046300.1	Prohibitin	46.2	3.66667	0.0793651	1.82044e-05																							Y			1	PM/Mvac/Nuc/Mito/Chloro	79	AT3G27280.2: 79.64, 1e-162, 463, located in, vacuolar membrane, vacuole, ; AT5G40770.1: 84.00, 1e-170, 483, located in, membrane, mitochondrion, nucleolus, plasma membrane, vacuolar membrane, vacuole, ; AT3G27280.1: 79.64, 1e-162, 463, located in, chloroplast, mitochondrion, plasma membrane, vacuolar membrane, vacuole, ;	Protein synthesis and fate
			Mic (DIM-)	Medtr5g040570.1	60S ribosomal protein L34	13.7	2.33333	0.170316	3.90664e-05																											Mvac/Cyto/Nuc/Ribo	88	AT3G28900.1: 88.33, 7e-72, 214, located in, cytosolic ribosome, ; AT1G69620.1: 93.28, 4e-75, 222, located in, membrane, vacuolar membrane, ; AT1G26880.2: 91.30, 2e-56, 174, ; AT1G26880.1: 93.33, 5e-76, 224, located in, chloroplast, nucleolus, ;	Protein synthesis and fate
			Mic (DIM-)	Medtr8g006430.1	DnaJ protein homolog	47	0.5	0.0106383	2.44016e-06																										3	PM/PLM/CW/Cyto/Nuc	75	AT3G44110.2: 75.08, 2e-165, 473, located in, cell wall, cytosol, nucleolus, plasma membrane, ; AT5G22060.1: 70.05, 0.0, 577, located in, cytosol, plasma membrane, plasmodesma, ; AT3G44110.1: 71.93, 0.0, 562, located in, cell wall, cytosol, nucleolus, plasma membrane, plasmodesma, ;	Protein synthesis and fate
			Mic (DIM-)	Medtr4g050420.1	DnaJ	46	2.83333	0.0615942	1.41282e-05																										2	PM/PLM/CW/Cyto/Nuc	87	AT3G44110.2: 87.95, 0.0, 531, located in, cell wall, cytosol, nucleolus, plasma membrane, ; AT5G22060.1: 82.42, 0.0, 667, located in, cytosol, plasma membrane, plasmodesma, ; AT3G44110.1: 85.07, 0.0, 652, located in, cell wall, cytosol, nucleolus, plasma membrane, plasmodesma, ;	Protein synthesis and fate
			Mic (DIM-)	Medtr2g087660.1	DnaJ	46.1	2.83333	0.0614606	1.40975e-05																										3	PM/PLM/CW/Cyto/Nuc	87	AT3G44110.2: 87.95, 0.0, 533, located in, cell wall, cytosol, nucleolus, plasma membrane, ; AT5G22060.1: 83.05, 0.0, 686, located in, cytosol, plasma membrane, plasmodesma, ; AT3G44110.1: 85.04, 0.0, 656, located in, cell wall, cytosol, nucleolus, plasma membrane, plasmodesma, ;	Protein synthesis and fate
			Mic (DIM-)	Medtr4g034030.1	40S ribosomal protein S20-2	13.6	2.66667	0.196078	4.49756e-05																											PLM/CW/Cyto/Nuc/Ribo	88	AT3G47370.1: 88.52, 8e-75, 221, located in, cell wall, cytosol, cytosolic ribosome, membrane, nucleolus, ; AT3G45030.1: 88.43, 7e-74, 219, located in, cytosol, ; AT5G62300.2: 88.43, 7e-74, 219, ; AT3G47370.2: 88.52, 8e-75, 221, located in, cell wall, cytosol, cytosolic ribosome, membrane, nucleolus, plasmodesma, ; AT3G47370.3: 88.52, 8e-75, 221, located in, cell wall, cytosol, cytosolic ribosome,…	Protein synthesis and fate
			Mic (DIM-)	Medtr2g012110.1 Medtr2g012450.1 Medtr2g012440.1	60S ribosomal protein L26-1	16.6	4.5	0.271084	6.21801e-05																											PM/Mvac/Cyto/Nuc/Ribo/Chloro	85	AT3G49910.1: 85.62, 4e-90, 262, located in, chloroplast, cytosol, cytosolic ribosome, membrane, nucleolus, nucleus, plasma membrane, vacuolar membrane, ; AT5G67510.1: 88.36, 3e-91, 265, located in, cytosolic ribosome, ;	Protein synthesis and fate
			Mic (DIM-)	Medtr5g096540.1	60S ribosomal protein L26	16.6	3.66667	0.220884	5.06652e-05																											PM/Mvac/Cyto/Nuc/Ribo/Chloro	86	AT3G49910.1: 86.30, 1e-91, 266, located in, chloroplast, cytosol, cytosolic ribosome, membrane, nucleolus, nucleus, plasma membrane, vacuolar membrane, ; AT5G67510.1: 85.62, 3e-90, 262, located in, cytosolic ribosome, ;	Protein synthesis and fate
			Mic (DIM-)	Medtr3g027610.1	Protein KIAA0664 homolog	167.9	2	0.0119119	2.73229e-06																										2	PM/Cyto/Chloro	70	AT3G52140.2: 70.66, 0.0, 1872, ; AT3G52140.1: 70.58, 0.0, 1875, located in, chloroplast, cytosol, plasma membrane, ; AT3G52140.4: 70.04, 0.0, 1863, ;	Protein synthesis and fate
			Mic (DIM-)	Medtr7g101640.1	Cell division cycle protein 48 homolog	72	2.33333	0.0324074	7.43346e-06																										3	PM/PLM/CW/Cyto/Nuc/Ribo/Golgi	89	AT3G53230.1: 89.32, 0.0, 1202, located in, Golgi apparatus, nucleolus, plasma membrane, ; AT5G03340.1: 89.36, 0.0, 1207, located in, Golgi apparatus, cell wall, cytosol, ; AT3G09840.1: 90.26, 0.0, 1184, located in, Golgi apparatus, cell wall, cytosol, cytosolic ribosome, plasma membrane, plasmodesma, ;	Protein synthesis and fate
			Mic (DIM-)	Medtr7g080090.1	60S ribosomal protein L35	14.3	1	0.0699301	1.60402e-05																											PM/PLM/Mvac/Cyto/Nuc/Ribo	78	AT3G55170.1: 78.69, 1e-59, 183, ; AT2G39390.1: 81.15, 6e-63, 191, located in, cytosolic ribosome, ; AT3G55170.2: 78.69, 1e-59, 183, ; AT3G09500.1: 80.33, 3e-61, 187, located in, nucleolus, plasmodesma, ; AT5G02610.1: 80.33, 4e-61, 187, located in, cytosolic ribosome, plasma membrane, plasmodesma, vacuolar membrane, ;	Protein synthesis and fate
			Mic (DIM-)	Medtr4g062410.1	60S ribosomal protein L35	14.2	1.66667	0.117371	2.6922e-05																											PM/PLM/Mvac/Cyto/Nuc/Ribo	83	AT3G55170.1: 83.61, 7e-66, 199, ; AT2G39390.1: 85.25, 5e-68, 204, located in, cytosolic ribosome, ; AT3G55170.2: 83.61, 7e-66, 199, ; AT5G02610.2: 73.10, 6e-63, 192, ; AT3G09500.1: 86.07, 1e-68, 206, located in, nucleolus, plasmodesma, ; AT5G02610.1: 86.89, 9e-69, 206, located in, cytosolic ribosome, plasma membrane, plasmodesma, vacuolar membrane, ;	Protein synthesis and fate
			Mic (DIM-)	Medtr6g013290.1	Splicing factor 3B subunit 3	78.4	0.666667	0.0085034	1.95047e-06																										1	PLM/Chloro	79	AT3G55220.1: 79.64, 0.0, 1193, located in, plasmodesma, ; AT3G55200.1: 79.64, 0.0, 1193, located in, chloroplast, ;	Protein synthesis and fate
			Mic (DIM-)	Medtr2g096340.1	60S ribosomal protein L23a	17.2	4	0.232558	5.33431e-05																											PLM/CW/Cyto/Nuc/Ribo	93	AT3G55280.3: 93.22, 1e-65, 201, located in, membrane, ; AT2G39460.2: 87.66, 7e-67, 204, located in, cytosol, ; AT3G55280.2: 87.66, 4e-70, 212, located in, membrane, ; AT3G55280.1: 87.66, 4e-70, 212, located in, cytosolic ribosome, membrane, ; AT2G39460.1: 87.66, 7e-67, 204, located in, cell wall, cytosol, cytosolic ribosome, nucleolus, plasmodesma, ;	Protein synthesis and fate
			Mic (DIM-)	Medtr5g080300.1	Peptidyl-prolyl cis-trans isomerase FKBP4	28.1	0.333333	0.0118624	2.72094e-06																										1	Chloro *	80	AT3G55520.1: 80.00, 1e-90, 270, ;	Protein synthesis and fate
			Mic (DIM-)	Medtr7g099920.1	Eukaryotic translation initiation factor 3 subunit A	111.6	0.666667	0.00597372	1.37022e-06																										2	M *	89	AT3G57150,1	Protein synthesis and fate
			Mic (DIM-)	Medtr2g098010.1	Proteasome subunit beta type	25.3	1.16667	0.0461133	1.05773e-05																										2	PM/Cyto/Chloro	87	AT3G60820.3: 87.44, 3e-148, 416, ; AT3G60820.2: 86.55, 3e-146, 411, located in, cytosol, plasma membrane, ; AT3G60820.1: 87.44, 3e-148, 416, located in, chloroplast, cytosol, plasma membrane, ;	Protein synthesis and fate
			Mic (DIM-)	Medtr7g109340.1	DnaJ homolog subfamily B member 11	38.6	0.5	0.0129534	2.97118e-06																										3	PM	77	AT3G62600.1: 77.52, 0.0, 551, located in, plasma membrane, ;	Protein synthesis and fate
			Mic (DIM-)	Medtr4g024270.1	40S ribosomal protein S13	16.9	6.33333	0.374753	8.59592e-05																											CW/Cyto/Nuc/Ribo	91	AT4G00100.1: 91.39, 3e-98, 283, located in, membrane, nucleolus, ; AT3G60770.1: 91.39, 1e-97, 281, located in, cell wall, chloroplast, cytosol, cytosolic ribosome, nucleolus, ;	Protein synthesis and fate
			Mic (DIM-)	Medtr7g078760.1	CAAX prenyl protease 1 homolog	48.4	0.666667	0.0137741	3.15944e-06																					5						Vac	83	AT4G01320.1: 83.61, 0.0, 730, located in, vacuole, ;	Protein synthesis and fate
			Mic (DIM-)	Medtr5g027670.1	40S ribosomal protein S18	13.5	5.5	0.407407	9.34492e-05																											PM/PLM/Mvac/CW/Cyto/Nuc/Ribo	85	AT4G09800.1: 85.71, 3e-64, 195, located in, cell wall, nucleolus, plasmodesma, vacuole, ; AT1G34030.1: 85.71, 3e-64, 195, located in, cell wall, cytosolic ribosome, membrane, plasma membrane, plasmodesma, vacuolar membrane, ; AT1G22780.1: 85.71, 3e-64, 195, located in, cell wall, cytosol, plasma membrane, plasmodesma, vacuolar membrane, ;	Protein synthesis and fate
			Mic (DIM-)	Medtr1g098170.1	40S ribosomal protein S18	17.5	8.83333	0.504762	0.00011578																										2	PM/PLM/Mvac/CW/Cyto/Nuc/Ribo	92	AT4G09800.1: 92.76, 7e-104, 298, located in, cell wall, nucleolus, plasmodesma, vacuole, ; AT1G34030.1: 92.76, 7e-104, 298, located in, cell wall, cytosolic ribosome, membrane, plasma membrane, plasmodesma, vacuolar membrane, ; AT1G22780.1: 92.76, 7e-104, 298, located in, cell wall, cytosol, plasma membrane, plasmodesma, vacuolar membrane, ;	Protein synthesis and fate
			Mic (DIM-)	Medtr5g006840.1	Proteasome subunit beta type	22.4	2.16667	0.0967262	2.21866e-05																										1	PM/Mvac/Cyto/Apopl	87	AT4G14800.1: 87.37, 3e-130, 369, located in, vacuole, ; AT3G22630.1: 87.13, 3e-133, 376, located in, apoplast, cytosol, plasma membrane, vacuolar membrane, vacuole, ; AT4G14800.2: 80.84, 9e-126, 358, ;	Protein synthesis and fate
			Mic (DIM-)	Medtr2g006170.1 Medtr2g006610.1	60S ribosomal protein L27	15.6	1.83333	0.117521	2.69565e-05																										1	M/Cyto/Ribo	84	AT4G15000.2: 84.55, 3e-71, 213, ; AT2G32220.1: 80.74, 5e-77, 228, located in, membrane, ; AT3G22230.1: 85.93, 1e-81, 240, located in, cytosol, cytosolic ribosome, ; AT4G15000.1: 85.93, 8e-82, 240, located in, cytosolic ribosome, ;	Protein synthesis and fate
			Mic (DIM-)	Medtr2g014220.1	Ribosomal protein L15	29.6	0.833333	0.0281532	6.45764e-06																							Y				PM/Mvac/Cyto/Nuc/Ribo	87	AT4G16720.1: 87.75, 4e-119, 343, located in, cytosol, cytosolic ribosome, plasma membrane, vacuolar membrane, ; AT4G17390.1: 87.25, 8e-119, 342, located in, membrane, nucleolus, ;	Protein synthesis and fate
			Mic (DIM-)	Medtr4g114330.1	13 kDa ribonucleoprotein-associated protein	13.8	1	0.0724638	1.66214e-05																											Nuc	93	AT4G22380.1: 93.75, 3e-75, 223, located in, nucleolus, ; AT4G12600.1: 89.84, 3e-71, 213, located in, cytosol, ; AT5G20160.2: 74.38, 8e-68, 205, located in, nucleolus, ; AT5G20160.1: 92.97, 1e-74, 221, located in, nucleolus, ;	Protein synthesis and fate
			Mic (DIM-)	Medtr7g099640.1	26S proteasome regulatory subunit 4 homolog A	49.4	1.16667	0.0236167	5.4171e-06																										1	PM/Cyto	95	AT4G29040.1: 95.73, 0.0, 854, located in, membrane, ; AT2G20140.1: 95.51, 0.0, 852, located in, cytosol, plasma membrane, ;	Protein synthesis and fate
			Mic (DIM-)	Medtr2g104440.1	Small nuclear ribonucleoprotein E	10.2	0.666667	0.0653595	1.49919e-05																											Cyto	89	AT4G30330.1: 89.77, 9e-54, 165, ; AT2G18740.1: 89.77, 1e-53, 165, located in, cytosol, ;	Protein synthesis and fate
			Mic (DIM-)	Medtr3g109210.1	Proteasome subunit beta type	24.8	3.5	0.141129	3.23715e-05																						2					MVac/Cyto	88	AT4G31300.1: 88.21, 7e-149, 418, located in, cytosol, vacuolar membrane, vacuole, ; AT4G31300.2: 87.83, 2e-147, 414, located in, vacuolar membrane, ; AT4G31300.3: 88.21, 7e-149, 418, ;	Protein synthesis and fate
			Mic (DIM-)	Medtr4g124640.1	Eukaryotic translation initiation factor 3 subunit K	26.5	0.333333	0.0125786	2.88522e-06																										1	Cyto	73	AT4G33250.1: 73.93, 4e-125, 358, located in, cytosol, ;	Protein synthesis and fate
			Mic (DIM-)	AC235665_13.1	40S ribosomal protein S3a	27.9	7.16667	0.25687	5.89196e-05																											PM/PLM/CW/PM/Cyto/Nuc/Ribo/Chloro	85	AT4G34670.1: 85.06, 2e-153, 431, located in, cell wall, cytosol, cytosolic ribosome, membrane, nucleolus, plasma membrane, plasmodesma, ; AT3G04840.1: 84.65, 4e-154, 433, located in, chloroplast, cytosol, cytosolic ribosome, plasma membrane, plasmodesma, ;	Protein synthesis and fate
			Mic (DIM-)	Medtr1g038920.1	Aminoacylase-1	50.3	1	0.0198807	4.56015e-06																							Y				Golgi/Vac	70	AT4G38220.2: 70.42, 0.0, 630, located in, Golgi apparatus, vacuole, ;	Protein synthesis and fate
			Mic (DIM-)	Medtr8g037810.1	Chaperone protein dnaJ 10	38	1.16667	0.0307018	7.04223e-06																											Cyto	70	AT4G39150.2: 70.09, 3e-179, 504, ; AT2G21510.1: 70.30, 2e-171, 485, ; AT4G39150.1: 70.09, 3e-179, 504, located in, cytosol, ;	Protein synthesis and fate
			Mic (DIM-)	Medtr4g070190.1	Glycine-rich RNA binding protein 1	16.3	2.66667	0.163599	3.75256e-05																						2				1	PM/PLM/CW/Cyto/Nuc/Golgi/Chloro/Pero	76	AT4G39260.1: 76.83, 9e-42, 140, located in, Golgi apparatus, cell wall, chloroplast, nucleolus, peroxisome, plasma membrane, plasmodesma, ; AT4G39260.2: 76.83, 3e-42, 140, located in, Golgi apparatus, cell wall, chloroplast, nucleolus, peroxisome, plasma membrane, ; AT2G21660.1: 85.88, 4e-48, 157, located in, chloroplast, cytosol, peroxisome, ; AT4G39260.3: 78.89, 2e-47, 152, located in, Golgi ap…	Protein synthesis and fate
			Mic (DIM-)	Medtr1g100960.1	60S ribosomal protein L36	17	2.16667	0.127451	2.92341e-05																										1	PLM/MVac/Cyto/Ribo	85	AT5G02450.1: 85.26, 8e-51, 161, located in, plasmodesma, vacuolar membrane, ; AT3G53740.3: 83.17, 8e-53, 166, located in, cytosol, cytosolic ribosome, membrane, vacuolar membrane, ; AT3G53740.2: 83.17, 8e-53, 166, located in, cytosol, cytosolic ribosome, membrane, vacuolar membrane, ; AT2G37600.2: 87.23, 1e-52, 166, ; AT2G37600.1: 87.23, 1e-52, 166, ; AT3G53740.4: 83.17, 8e-53, 166, located in, c…	Protein synthesis and fate
			Mic (DIM-)	Medtr5g025120.1	60S ribosomal protein L4-1	44.8	9.33333	0.208333	4.77865e-05																											PM/PLM/Mvac/CW/Cyto/Nuc/Ribo/Chloro	80	AT5G02870.2: 80.49, 0.0, 670, located in, cytosol, membrane, plasma membrane, plasmodesma, vacuolar membrane, ; AT3G09630.2: 81.48, 0.0, 679, located in, cell wall, cytosol, cytosolic ribosome, membrane, nucleolus, plasma membrane, ; AT3G09630.1: 81.73, 0.0, 685, located in, cell wall, chloroplast, cytosol, cytosolic ribosome, membrane, nucleolus, plasma membrane, plasmodesma, vacuole, ; AT5G0287…	Protein synthesis and fate
			Mic (DIM-)	Medtr1g045410.1	60S ribosomal protein L4	44.6	9.33333	0.209268	4.80008e-05																											PM/PLM/Mvac/CW/Cyto/Nuc/Ribo/Chloro	82	AT5G02870.2: 82.02, 0.0, 678, located in, cytosol, membrane, plasma membrane, plasmodesma, vacuolar membrane, ; AT3G09630.2: 82.27, 0.0, 687, located in, cell wall, cytosol, cytosolic ribosome, membrane, nucleolus, plasma membrane, ; AT3G09630.1: 82.51, 0.0, 694, located in, cell wall, chloroplast, cytosol, cytosolic ribosome, membrane, nucleolus, plasma membrane, plasmodesma, vacuole, ; AT5G0287…	Protein synthesis and fate
			Mic (DIM-)	Medtr7g061170.1	40S ribosomal protein S23	30	0.666667	0.0222222	5.09723e-06																							Y			4	Cyto/Nuc/Ribo	98	AT5G02960.1: 98.29, 3e-78, 238, located in, cytosolic ribosome, ; AT3G09680.1: 95.69, 5e-74, 228, located in, cytosolic ribosome, nucleolus, ;	Protein synthesis and fate
			Mic (DIM-)	Medtr4g071550.1	Signal recognition particle receptor subunit beta	29	2.66667	0.091954	2.1092e-05																					1					2	PM	71	AT5G05670.1: 71.76, 1e-133, 382, located in, plasma membrane, ; AT5G05670.2: 71.76, 1e-133, 382, located in, plasma membrane, ;	Protein synthesis and fate
			Mic (DIM-)	Medtr3g079840.1	Ubiquitin carboxyl-terminal hydrolase family protein expressed	134.4	0.5	0.00372024	8.53331e-07																										2	PLM/Cyto	80	AT5G06600.1: 80.52, 0.0, 1894, located in, cytosol, ; AT5G06600.2: 80.43, 0.0, 1887, located in, cytosol, ; AT3G11910.2: 79.62, 0.0, 1883, ; AT3G11910.1: 79.70, 0.0, 1890, located in, cytosol, plasmodesma, ; AT5G06600.3: 80.71, 0.0, 1670, ;	Protein synthesis and fate
			Mic (DIM-)	Medtr5g018940.1	40S ribosomal protein S4	29.8	10.3333	0.346756	7.95373e-05																										1	PM/Mvac/Cyto/Nuc/Ribo/Chloro	90	AT5G07090.1: 90.46, 0.0, 506, located in, cytosolic ribosome, vacuolar membrane, ; AT2G17360.2: 91.16, 1e-123, 354, ; AT5G07090.2: 89.75, 1e-167, 468, located in, cytosolic ribosome, vacuolar membrane, ; AT5G58420.1: 90.08, 0.0, 503, located in, cytosol, cytosolic ribosome, membrane, nucleolus, ; AT2G17360.1: 90.77, 0.0, 504, located in, chloroplast, cytosol, plasma membrane, vacuolar membrane, ;	Protein synthesis and fate
			Mic (DIM-)	Medtr8g105110.1	40S ribosomal protein S15-like protein	17.2	6.66667	0.387597	8.89052e-05																											PM/PLM/Mvac/Cyto/Nuc/Ribo	91	AT5G09510.1: 91.56, 1e-90, 264, located in, cytosolic ribosome, nucleolus, plasmodesma, vacuolar membrane, ; AT1G04270.1: 91.56, 1e-90, 264, located in, cytosol, cytosolic ribosome, plasma membrane, plasmodesma, vacuolar membrane, ; AT5G43640.1: 85.91, 3e-81, 240, ; AT5G09510.2: 94.92, 5e-70, 210, located in, vacuolar membrane, ; AT5G09500.1: 87.66, 3e-92, 268, ; AT5G09490.1: 81.82, 3e-87, 255, ;…	Protein synthesis and fate
			Mic (DIM-)	Medtr8g106020.1	40S ribosomal protein S16	16.1	5.33333	0.331263	7.59835e-05																										1	PLM/CW/Cyto/Nuc/Ribo/Chloro	89	AT5G18380.1: 89.21, 3e-90, 262, located in, chloroplast, plasmodesma, ; AT2G09990.1: 89.93, 2e-90, 263, located in, cell wall, chloroplast, cytosol, cytosolic ribosome, membrane, plasmodesma, ; AT5G18380.2: 87.20, 1e-77, 230, located in, chloroplast, plasmodesma, ; AT5G18380.3: 87.04, 2e-66, 201, ; AT3G04230.1: 84.17, 5e-84, 246, located in, chloroplast, cytosol, cytosolic ribosome, membrane, nuc…	Protein synthesis and fate
			Mic (DIM-)	Medtr4g085580.1	40S ribosomal protein S16-1	16.3	3	0.184049	4.22163e-05																											PLM/CW/Cyto/Nuc/Ribo/Chloro	89	AT5G18380.1: 89.21, 6e-90, 261, located in, chloroplast, plasmodesma, ; AT2G09990.1: 89.93, 5e-90, 262, located in, cell wall, chloroplast, cytosol, cytosolic ribosome, membrane, plasmodesma, ; AT5G18380.2: 87.20, 4e-77, 229, located in, chloroplast, plasmodesma, ; AT5G18380.3: 87.04, 2e-65, 199, ; AT3G04230.1: 85.61, 1e-85, 251, located in, chloroplast, cytosol, cytosolic ribosome, membrane, nuc…	Protein synthesis and fate
			Mic (DIM-)	Medtr4g118560.1	Prolyl 4-hydroxylase subunit alpha-1	32.8	0.833333	0.0254065	5.82763e-06																							Y			6	Golgi	70	AT5G18900.1: 70.81, 1e-157, 446, located in, Golgi apparatus, ; AT3G06300.1: 71.14, 5e-151, 429, ;	Protein synthesis and fate
			Mic (DIM-)	Medtr1g114250.1	Dolichyl-diphosphooligosaccharide--protein glycosyltransferase subunit STT3A	85.9	1.33333	0.0155219	3.56035e-06																					13					3	PM	86	AT5G19690.1: 86.48, 0.0, 1343, located in, membrane, plasma membrane, ;	Protein synthesis and fate
			Mic (DIM-)	Medtr1g019930.1	26S proteasome non-ATPase regulatory subunit	34.8	1	0.0287356	6.59125e-06																											Cyto	97	AT5G23540.2: 97.68, 0.0, 528, located in, cytosol, ; AT5G23540.1: 95.81, 0.0, 611, located in, cytosol, ;	Protein synthesis and fate
			Mic (DIM-)	Medtr8g076830.1	40S ribosomal protein S11	17.8	2.5	0.140449	3.22156e-05																										2	PLM/CW/Cyto/Ribo	90	AT5G23740.1: 90.00, 2e-94, 274, located in, membrane, ; AT4G30800.1: 90.62, 1e-92, 270, ; AT3G48930.1: 91.25, 2e-96, 279, located in, cell wall, cytosol, cytosolic ribosome, membrane, plasmodesma, ;	Protein synthesis and fate
			Mic (DIM-)	Medtr4g116410.1	40S ribosomal protein S11	17.7	2	0.112994	2.59181e-05																										2	PLM/CW/Cyto/Ribo	90	AT5G23740.1: 90.00, 3e-94, 274, located in, membrane, ; AT4G30800.1: 89.38, 2e-91, 266, ; AT3G48930.1: 91.25, 4e-96, 278, located in, cell wall, cytosol, cytosolic ribosome, membrane, plasmodesma, ;	Protein synthesis and fate
			Mic (DIM-)	Medtr3g092600.1	60S acidic ribosomal protein P1	11.1	1.33333	0.12012	2.75526e-05																						1				1	Ribo *	70	AT5G24510,1	Protein synthesis and fate
			Mic (DIM-)	Medtr4g116430.1	116 kDa U5 small nuclear ribonucleoprotein component	109.3	1.16667	0.010674	2.44835e-06																										2	PM/PLM/CW/Nuc	82	AT5G25230.1: 82.64, 0.0, 1693, located in, nucleolus, plasmodesma, ; AT1G06220.2: 84.83, 0.0, 1754, located in, cell wall, plasma membrane, ; AT1G06220.1: 84.83, 0.0, 1754, located in, cell wall, plasma membrane, ;	Protein synthesis and fate
			Mic (DIM-)	Medtr3g027890.1	Signal peptidase complex subunit 3B	19.1	0.333333	0.017452	4.00306e-06																							Y				PLM/CW	79	AT5G27430.1: 79.04, 8e-100, 288, located in, cell wall, ; AT3G05230.1: 76.05, 2e-96, 280, located in, cell wall, plasmodesma, ; AT3G05230.2: 73.02, 1e-66, 203, located in, cell wall, ;	Protein synthesis and fate
			Mic (DIM-)	AC233577_18.1	Eukaryotic translation initiation factor 1A	16.4	1.66667	0.101626	2.33105e-05																											Cyto	86	AT5G35680.2: 86.30, 4e-78, 232, ; AT5G35680.1: 86.30, 4e-78, 232, ; AT5G35680.3: 92.44, 3e-76, 227, ; AT2G04520.1: 86.99, 4e-83, 244, located in, cytosol, ;	Protein synthesis and fate
			Mic (DIM-)	Medtr3g005430.1 Medtr7g067490.1	40S ribosomal protein S9	22.9	5.66667	0.247453	5.67595e-05																											PLM/Mvac/CW/Cyto/Nuc/Ribo/Chloro	90	AT5G39850.1: 90.91, 9e-123, 349, located in, cytosol, membrane, plasmodesma, ; AT5G15200.2: 89.05, 1e-84, 251, located in, chloroplast, membrane, vacuolar membrane, ; AT5G15200.1: 87.17, 2e-118, 338, located in, cell wall, chloroplast, cytosol, cytosolic ribosome, membrane, nucleolus, plasmodesma, vacuolar membrane, ;	Protein synthesis and fate
			Mic (DIM-)	Medtr2g075840.1	Ubiquitin domain-containing protein 1	12.5	0.166667	0.0133333	3.05834e-06																									Y	1	Mito	72	AT5G45740.1: 72.17, 7e-60, 183, ; AT1G16960.1: 70.54, 7e-56, 172, ; AT1G53400.1: 85.09, 1e-71, 213, ;	Protein synthesis and fate
			Mic (DIM-)	Medtr2g015680.1	Ribosomal protein S27	9.5	1.66667	0.175439	4.02413e-05																										2	PM/PLM/CW/Cyto/Nuc/Ribo	95	AT5G47930.1: 95.24, 2e-54, 166, located in, cytosolic ribosome, plasma membrane, ; AT3G61111.1: 82.56, 8e-48, 150, ; AT3G61110.1: 95.35, 9e-58, 175, located in, cell wall, cytosolic ribosome, plasmodesma, ; AT2G45710.1: 94.05, 7e-55, 167, located in, cytosol, cytosolic ribosome, nucleolus, plasma membrane, plasmodesma, ;	Protein synthesis and fate
			Mic (DIM-)	Medtr8g012380.1	FK506-binding protein	16.4	2.66667	0.162602	3.72968e-05																						6	Y			2	Golgi/Cyto/Vac	74	AT5G48580.1: 74.83, 2e-73, 221, located in, Golgi apparatus, cytosol, vacuole, ; AT3G25220.1: 79.84, 3e-72, 217, ;	Protein synthesis and fate
			Mic (DIM-)	AC229724_1051.1	Fibrillarin 2	32.8	1.5	0.0457317	1.04897e-05																						2					M/Nuc	90	AT5G52470.1: 90.08, 1e-163, 462, located in, membrane, nucleolus, ; AT5G52490.1: 71.07, 1e-126, 368, ; AT5G52470.2: 93.90, 1e-109, 323, located in, membrane, ; AT4G25630.1: 90.98, 5e-166, 469, located in, nucleolus, ;	Protein synthesis and fate
			Mic (DIM-)	Medtr2g011080.1	Flavoprotein wrbA	22	5.83333	0.265152	6.08192e-05																											PM/PLM/Mvac	78	AT5G54500.2: 78.40, 1e-89, 267, ; AT5G54500.1: 76.73, 7e-111, 319, located in, membrane, plasma membrane, vacuolar membrane, vacuole, ; AT4G27270.1: 74.63, 5e-109, 315, located in, plasma membrane, plasmodesma, ;	Protein synthesis and fate
			Mic (DIM-)	Medtr3g098420.1	Staphylococcal nuclease domain-containing protein	108.1	4.5	0.0416281	9.54846e-06																						2				2	PM/PLM/CW/Cyto/Chloro	71	AT5G61780.1: 71.29, 0.0, 1404, located in, cytosol, plasmodesma, ; AT5G07350.1: 71.18, 0.0, 1424, located in, cell wall, chloroplast, cytosol, plasma membrane, ; AT5G07350.2: 71.23, 0.0, 1425, located in, cytosol, ;	Protein synthesis and fate
			Mic (DIM-)	Medtr8g075320.1	Proteasome subunit alpha type	27	3.33333	0.123457	2.83179e-05																						2				1	Mvac/Cyto/Ribo/Chloro	90	AT5G66140.1: 90.00, 9e-154, 432, located in, chloroplast, vacuole, ; AT3G51260.1: 89.52, 1e-150, 424, located in, chloroplast, cytosol, cytosolic ribosome, vacuolar membrane, vacuole, ; AT3G51260.2: 91.04, 1e-143, 406, located in, cytosol, cytosolic ribosome, vacuolar membrane, ;	Protein synthesis and fate
			Mic (DIM-)	Medtr6g013210.1	30S ribosomal protein S28e	8.9	1.5	0.168539	3.86588e-05																											Ribo *			Protein synthesis and fate
			Mic (DIM-)	Medtr7g118060.1	60s acidic ribosomal protein P1	11.3	1.33333	0.117994	2.70649e-05																						1					Ribo *			Protein synthesis and fate
			Mic (DIM-)	Medtr4g077510.1	Altered inheritance rate of mitochondria protein 25	39.6	0.833333	0.0210438	4.82692e-06																											Mito *			Protein synthesis and fate
			Mic (DIM-)	Medtr1g014140.1	Aspartyl-tRNA synthetase, cytoplasmic	60.4	1.16667	0.0193157	4.43054e-06																										3	Cyto *			Protein synthesis and fate
			Mic (DIM-)	Medtr1g094870.1	Dolichyl-diphosphooligosaccharide--protein glycosyltransferase subunit 1	53.5	1.16667	0.0218069	5.00195e-06																					1		Y				PM/CW/ER *			Protein synthesis and fate
			Mic (DIM-)	Medtr3g115980.1	Dolichyl-diphosphooligosaccharide--protein glycosyltransferase subunit 1	69.3	3.16667	0.045695	1.04813e-05																					1		Y			1	M/ER *			Protein synthesis and fate
			Mic (DIM-)	Medtr4g130570.1	Eukaryotic initiation factor iso-4F subunit p82-34	85.2	0.833333	0.00978091	2.2435e-06																						4				4	Cyto/Nuc *			Protein synthesis and fate
			Mic (DIM-)	Medtr2g005610.1	Eukaryotic translation initiation factor 3 subunit C	110.8	1.16667	0.0105295	2.4152e-06																										6	Nuc/Cyto *			Protein synthesis and fate
			Mic (DIM-)	Medtr5g032440.1	Glutamyl-tRNA synthetase	20	0.5	0.025	5.73438e-06																					2					1	Mchloro *			Protein synthesis and fate
			Mic (DIM-)	Medtr4g112780.1	H/ACA ribonucleoprotein complex subunit 2-like protein	16.7	1.5	0.0898204	2.06026e-05																											Nuc *			Protein synthesis and fate
			Mic (DIM-)	AC202489_21.1	Heterogeneous nuclear ribonucleoprotein Q	92	0.666667	0.00724638	1.66214e-06																					1					1	Nuc *			Protein synthesis and fate
			Mic (DIM-)	Medtr7g088370.1	Histone-lysine N-methyltransferase, H3 lysine-9 specific SUVH1	76.8	0.833333	0.0108507	2.48888e-06																										3	Nuc *			Protein synthesis and fate
			Mic (DIM-)	Medtr7g012560.1	Membrane-anchored ubiquitin-fold protein 1	12.8	1.33333	0.104167	2.38933e-05																										3	Chloro *			Protein synthesis and fate
			Mic (DIM-)	Medtr7g108180.1	Membrane-anchored ubiquitin-fold protein 3	15.8	0.833333	0.0527426	1.20979e-05																											PM *			Protein synthesis and fate
			Mic (DIM-)	Medtr6g012880.1	Mitochondrial S1 ribosomal protein	23.2	0.166667	0.00718391	1.64781e-06																					1						Chloro *			Protein synthesis and fate
			Mic (DIM-)	Medtr1g108290.1	MKI67 FHA domain-interacting nucleolar phos	24.8	0.166667	0.00672043	1.5415e-06																											Nuc *			Protein synthesis and fate
			Mic (DIM-)	Medtr4g055500.1	Peptidyl-prolyl isomerase PASTICCINO1	78.5	0.5	0.00636943	1.46099e-06																										1	Nuc *			Protein synthesis and fate
			Mic (DIM-)	Medtr1g019150.1	Polyadenylate-binding protein 2	71.2	1.5	0.0210674	4.83235e-06																						8				3	Chloro *			Protein synthesis and fate
			Mic (DIM-)	Medtr3g092550.1	Polyadenylate-binding protein 2	42.3	0.666667	0.0157604	3.61506e-06																										2	Cyto *			Protein synthesis and fate
			Mic (DIM-)	Medtr2g010790.1	Predicted by genscan and genefinder	45.6	0.333333	0.00730994	1.67672e-06																											Nuc/Cyto/Chloro *			Protein synthesis and fate
			Mic (DIM-)	Medtr3g106580.1	Protease inhibitor	103.4	3	0.0290135	6.65499e-06																							Y			2	PM *			Protein synthesis and fate
			Mic (DIM-)	Medtr3g098990.1	Protein DEK	59.2	0.166667	0.00281532	6.45764e-07																										1	Nuc/Mito *			Protein synthesis and fate
			Mic (DIM-)	Medtr1g086990.1	Six-bladed beta-propeller, TolB-like	35.6	9.83333	0.276217	6.33574e-05																					1					3	ER *			Protein synthesis and fate
			Mic (DIM-)	Medtr7g081810.1 Medtr7g081850.1	Subtilisin-like protease	87.6	9.16667	0.104642	2.40024e-05																							Y			3	M *			Protein synthesis and fate
			Mic (DIM-)	Medtr3g065490.1	THO complex subunit 4	31	1	0.0322581	7.3992e-06																						2					Nuc *			Protein synthesis and fate
			Mic (DIM-)	Medtr7g081660.1	Transcription factor	67.9	1.83333	0.0270005	6.19325e-06																										2	Cyto/Nuc/Pero *			Protein synthesis and fate
			Mic (DIM-)	Medtr4g083230.1	Transcription factor Pur-alpha 1	32	0.166667	0.00520833	1.19466e-06																											Cyto *			Protein synthesis and fate
			Mic (DIM-)	Medtr4g075340.1	Translocon-associated protein subunit alpha	27.4	2.83333	0.103406	2.37189e-05																					1	2	Y				PM/Mchloro/ER/Vac *			Protein synthesis and fate
			Mic (DIM-)	Medtr2g006960.1	UDP-glucose:glycoprotein glucosyltransferase 1	187	1.33333	0.00713012	1.63547e-06																					2		Y			3	ER *			Protein synthesis and fate
			Mic (DIM-)	Medtr4g097790.1	Unknown protein	86.7	0.666667	0.00768935	1.76375e-06																					1					1	Golgi *			Protein synthesis and Fate
			Mic (DIM-)	Medtr1g101620.1	Valyl-tRNA synthetase	133.1	2	0.0150263	3.44666e-06																										4	Mito/Chloro *			Protein synthesis and fate
	R2X			Medtr5g081980.1	26S proteasome regulatory particle non-ATPase subunit 8domain(s)	35.1				2	1	0.0569801	0.02849	2.72111e-05	1.39452e-05	2.05781e-05														1						Cyto	89	AT3G11270.1: 89.51, 0.0, 563, ; AT5G05780.1: 89.94, 0.0, 571, located in, cytosol, ; AT3G11270.2: 88.52, 0.0, 551, ; AT5G05780.2: 88.96, 0.0, 560, ;	Protein synthesis and fate (catabolism)
		G2X	Mic	Medtr7g080370.1	Calreticulin-3	49.3	1.5	0.030426	6.97897e-06								4	2	0.0811359	0.040568	4.21704e-05	2.21441e-05	3.21573e-05				6.0425	3.17297	4.60774			Y			2	MER *	71	AT1G08450.3: 71.12, 0.0, 565, ; AT1G08450.1: 76.46, 0.0, 627, ;	Protein synthesis and fate (Folding)
			Mic (DIM-)	Medtr5g087560.1	T-complex protein 1 subunit eta	60.1	2	0.0332779	7.63312e-06																						2				3	Cyto	92	AT3G11830.2: 92.92, 0.0, 1001, ; AT3G11830.1: 93.30, 0.0, 1010, located in, cytosol, ;	Protein synthesis and fate (Folding)
			Mic (DIM-)	Medtr5g081710.1	Maturase (Fragment)	74.7	0.833333	0.0111557	2.55885e-06																					12					3	M/Cyto/Ribo/Golgi/ER	71	AT5G04160.1: 71.01, 8e-152, 445, ; AT3G55750.1: 87.39, 2e-64, 211, located in, cytosolic ribosome, membrane, ; AT1G74270.1: 86.61, 3e-65, 213, ; AT1G07070.1: 85.71, 4e-65, 213, located in, cytosol, ; AT1G41880.1: 86.49, 3e-64, 210, located in, membrane, ; AT3G10290.1: 71.72, 6e-151, 445, ; AT3G11320.1: 86.27, 0.0, 540, located in, Golgi apparatus, endoplasmic reticulum, ; AT5G05820.1: 85.29, 0.0,…	Protein synthesis and fate (mRNA processing)
	R2X	G	Mic	Medtr5g088660.1	Elongation factor 1-beta	24.2	4.83333	0.199725	4.58119e-05	7	5	0.289256	0.206612	0.000138136	0.000101131	0.000119634	2	2	0.0826446	0.0826446	4.29546e-05	4.51117e-05	4.40331e-05	3.01528	2.20754	2.61141	0.93763	0.984716	0.961173		6				1	PLM/Cyto/Apopl	74	AT5G19510.1: 74.11, 1e-90, 270, located in, apoplast, cytosol, plasmodesma, ; AT5G12110.1: 70.61, 7e-102, 298, ;	Protein synthesis and fate (Synthesis)
			Mic (DIM-)	Medtr7g069390.1	Proliferation-associated protein 2G4	43.4	0.5	0.0115207	2.64257e-06																											PM/Nuc	76	AT3G51800.2: 76.88, 0.0, 585, located in, nucleolus, plasma membrane, ; AT3G51800.1: 78.66, 0.0, 593, located in, nucleolus, plasma membrane, ; AT3G51800.3: 77.63, 0.0, 605, ;	Protein synthesis and fate (transcription regul)
			Mic (DIM-)	Medtr7g068280.1	HMG1/2-like protein	19	1	0.0526316	1.20724e-05																											Nuc	71	AT3G51880.3: 71.23, 4e-62, 193, ; AT3G51880.4: 70.50, 4e-58, 182, ; AT3G51880.1: 71.23, 4e-62, 193, ; AT3G51880.2: 71.43, 6e-63, 195, ;	Protein synthesis and fate (transcription regul)
			Mic (DIM-)	Medtr5g078330.1	HMG-Y-related protein A	21.4	3.5	0.163551	3.75147e-05																						2					Nuc *			Protein synthesis and fate (transcription)
			Mic (DIM-)	Medtr5g081900.1	Microsomal signal peptidase 25 kDa subunit	20.9	5.33333	0.255183	5.85328e-05																					3						ER *	75	AT2G39960.1: 75.27, 5e-98, 286, ;	Protein synthesis and fate (translation)
Signal transduction	R	G	Mic	Medtr6g031060.2	Remorin	11.4	7	0.614035	0.000140845	2	1	0.175439	0.0877193	8.37816e-05	4.29365e-05	6.3359e-05	6	3	0.526316	0.263158	0.000273553	0.000143645	0.000208599	0.594852	0.30485	0.449851	1.94223	1.01988	1.48106						4	PM/Vac *			Signal transduction
	R	G	Mic	Medtr5g064580.1	14-3-3 protein	29.1	14.1667	0.486827	0.000111666	1	6	0.0343643	0.206186	1.64108e-05	0.000100923	5.86669e-05	1	3	0.0343643	0.103093	1.78608e-05	5.62734e-05	3.70671e-05	0.146963	0.903792	0.525378	0.159949	0.503943	0.331946						2	PM/PLM/Mvac/CW/Cyto/Golgi/Mito/Apopl/Chloro	81	AT5G38480.1: 81.89, 5e-153, 431, located in, Golgi apparatus, cell wall, chloroplast, cytosol, mitochondrion, plasma membrane, plasmodesma, vacuole, ; AT5G16050.1: 79.69, 5e-142, 404, located in, Golgi apparatus, cell wall, cytosol, mitochondrion, plasma membrane, ; AT5G10450.2: 79.10, 4e-143, 405, located in, cell wall, cytosol, plasma membrane, ; AT5G65430.2: 77.73, 3e-140, 398, located in, cel…	Signal transduction
	R	G	Mic	Medtr5g083910.1	Cysteine-rich receptor-like protein kinase	110	22	0.2	4.58751e-05	11	14	0.1	0.127273	4.77555e-05	6.2297e-05	5.50262e-05	6	10	0.0545455	0.0909091	2.835e-05	4.96229e-05	3.89864e-05	1.04099	1.35797	1.19948	0.617983	1.0817	0.84984	1		Y			3	PM *			Signal transduction
	R	G	Mic	Medtr4g063160.1	Small GTP-binding protein	23.8	7.16667	0.30112	6.90696e-05	3	2	0.12605	0.0840336	6.0196e-05	4.11325e-05	5.06642e-05	5	4	0.210084	0.168067	0.000109191	9.17398e-05	0.000100466	0.871527	0.595522	0.733524	1.58089	1.32822	1.45455		7				2	PM/PLM/Mvac/Cyto	90	AT5G59840.1: 90.34, 3e-134, 380, located in, plasma membrane, plasmodesma, ; AT5G03520.2: 76.84, 6e-95, 280, ; AT3G53610.1: 88.89, 7e-132, 374, located in, cytosol, plasma membrane, ; AT3G46060.3: 89.86, 7e-134, 379, located in, plasma membrane, vacuolar membrane, ; AT5G03520.1: 82.79, 7e-122, 348, ; AT3G53610.2: 88.89, 7e-132, 374, located in, cytosol, plasma membrane, ; AT3G46060.2: 89.86, 7e-1…	Signal transduction
	R	G	Mic	Medtr4g111930.1	FERONIA receptor-like kinase	97.1	3	0.030896	7.08678e-06	2	2	0.0205973	0.0205973	9.83635e-06	1.00819e-05	9.95913e-06	1	1	0.0102987	0.0102987	5.35273e-06	5.62154e-06	5.48714e-06	1.38799	1.42264	1.40531	0.755313	0.793244	0.774278	1		Y			2	PM/PLM	73	AT3G51550.1: 73.76, 0.0, 1295, located in, membrane, plasma membrane, plasmodesma, ;	Signal transduction
		G	Mic	Medtr6g031110.1	Remorin	14.1	2	0.141844	3.25355e-05								1	2	0.070922	0.141844	3.68617e-05	7.74257e-05	5.71437e-05				1.13297	2.37973	1.75635						1	PM *			Signal transduction
	R	G2X	Mic	Medtr8g098370.1	Protein kinase-like protein	55.1	6	0.108893	2.49774e-05	6	1	0.108893	0.0181488	5.20024e-05	8.88342e-06	3.04429e-05	6	6	0.108893	0.108893	5.65972e-05	5.94394e-05	5.80183e-05	2.08198	0.355659	1.21882	2.26594	2.37973	2.32283	1					10	PM/PLM	74	AT5G41260.1: 74.43, 0.0, 767, located in, plasma membrane, ; AT1G63500.1: 76.29, 0.0, 781, located in, plasma membrane, plasmodesma, ; AT5G59010.2: 73.95, 0.0, 563, located in, plasma membrane, ; AT4G00710.1: 72.58, 0.0, 741, located in, membrane, plasma membrane, plasmodesma, ;	Signal transduction
	R2X	G2X	Mic	Medtr5g094230.1	Glycerophosphodiesterase-like protein	81.2	10.1667	0.125205	2.8719e-05	30	18	0.369458	0.221675	0.000176437	0.000108505	0.000142471	9	21	0.110837	0.258621	5.76078e-05	0.000141168	9.93882e-05	6.14355	3.77815	4.96085	2.00591	4.91551	3.46071	1	12	Y	100.0%		4	PM/CW/AnchorM *			Signal transduction
	R2X	G2X	Mic	Medtr2g026080.1	Auxin-induced in root cultures protein	43.9	2.33333	0.0531511	1.21916e-05	8	4	0.182232	0.0911162	8.7026e-05	4.45992e-05	6.58126e-05	7	10	0.159453	0.22779	8.28759e-05	0.00012434	0.000103608	7.13822	3.65821	5.39821	6.79782	10.1988	8.49833	5		Y			1	M *			Signal transduction
	R2X	G2X	Mic	Medtr4g113100.1 Medtr3g062500.1 Medtr5g075630.1	Protein kinase-like	71.3	5.33333	0.0748013	1.71576e-05	3	15	0.0420757	0.210379	2.00935e-05	0.000102975	6.15344e-05	20	40	0.280505	0.56101	0.000145793	0.000306228	0.00022601	1.17111	6.00174	3.58643	8.49727	17.848	13.1726	1	2	Y			1	PM	71	AT2G26730.1: 71.54, 0.0, 905, located in, plasma membrane, ;	Signal transduction
	R2X	G2X	Mic	Medtr8g038170.1	Annexin D4	36	2.83333	0.0787037	1.80527e-05	3	3	0.0833333	0.0833333	3.97962e-05	4.07897e-05	4.0293e-05	7	2	0.194444	0.0555556	0.000101063	3.03251e-05	6.56938e-05	2.20445	2.25948	2.23196	5.5982	1.67981	3.63901						2	PM/CW/Vac/Mito/Chloro/Apopl *			Signal transduction
		G2X		Medtr5g098970.1	Receptor like protein kinase	59.3											4	8	0.0674536	0.134907	3.50591e-05	7.36393e-05	5.43492e-05											Y	6	PM/PLM/Vac	87	AT4G35230.1: 87.71, 3e-106, 333, located in, membrane, plasma membrane, plasmodesma, vacuole, ;	Signal transduction
		G2X	Mic	Medtr8g107470.1	Atypical receptor-like kinase MARK	77	1.16667	0.0151515	3.47538e-06								10	7	0.12987	0.0909091	6.75001e-05	4.96229e-05	5.85615e-05				19.4223	14.2784	16.8504	1	2				2	PM *			Signal transduction
		G2X	Mic	Medtr2g011350.1	Late embryogenesis abundant protein 2	22.9	0.333333	0.014556	3.3388e-06								1	1	0.0436681	0.0436681	2.26965e-05	2.38363e-05	2.32664e-05				6.79782	7.13919	6.9685	1					1	Chloro *			Signal transduction
		G2X		Medtr7g074250.1	Late embryogenesis abundant protein 2	23.5											1	1	0.0425532	0.0425532	2.2117e-05	2.32277e-05	2.26724e-05							1					6	M *			Signal transduction
		G2X		Medtr5g078080.1	Leucine-rich repeat transmembrane protein	68.9											2	3	0.0290276	0.0435414	1.50871e-05	2.37671e-05	1.94271e-05							1	2	Y			3	PM *			Signal transduction
	R		Mic	Medtr6g054890.1	Membrane steroid-binding protein 1	25.7	8.5	0.330739	7.58634e-05	1	4	0.0389105	0.155642	1.85819e-05	7.61831e-05	4.73825e-05								0.244939	1.00421	0.624576				1						Golgi	70	AT5G52240.2: 70.93, 4e-83, 249, located in, Golgi apparatus, ;	Signal transduction
	R		Mic	Medtr5g011850.1	EF hand family protein	16.5	3.16667	0.191919	4.40215e-05	1	2	0.0606061	0.121212	2.89427e-05	5.93305e-05	4.41366e-05								0.657467	1.34776	1.00261										PM/Cyto	83	AT1G62820.1: 83.11, 1e-87, 256, located in, cytosol, nucleus, ; AT1G12310.1: 87.16, 9e-91, 264, located in, cytosol, nucleus, plasma membrane, ;	Signal transduction
	R		Mic	Medtr7g081700.1	Ras-like protein	22.4	8.33333	0.372024	8.53331e-05	1	2	0.0446429	0.0892857	2.13194e-05	4.37032e-05	3.25113e-05								0.249838	0.512149	0.380993									2	PM/PLM/Cyto/Golgi/Vac	74	AT3G11730.1: 74.88, 7e-110, 317, located in, plasma membrane, ; AT5G47200.1: 86.63, 1e-132, 375, located in, plasma membrane, ; AT4G17530.1: 86.63, 8e-134, 378, located in, Golgi apparatus, cytosol, membrane, plasma membrane, plasmodesma, vacuole, ; AT1G02130.1: 91.13, 5e-139, 391, located in, plasma membrane, vacuole, ;	Signal transduction
	R		Mic	Medtr1g116520.1	Protein kinase Pti1	48.5	3.33333	0.0687285	1.57646e-05	3	3	0.0618557	0.0618557	2.95395e-05	3.02769e-05	2.99082e-05								1.87378	1.92056	1.89717				1					2	PM/PLM	82	AT1G06700.2: 82.82, 0.0, 577, located in, plasma membrane, ; AT2G30730.1: 78.96, 5e-175, 497, ; AT2G47060.1: 75.98, 4e-170, 486, ; AT3G59350.3: 80.94, 0.0, 625, located in, plasma membrane, ; AT3G59350.2: 84.68, 0.0, 618, located in, plasma membrane, ; AT2G47060.3: 82.19, 1e-137, 399, ; AT1G48210.2: 75.16, 1e-170, 487, located in, plasma membrane, ; AT2G47060.5: 72.53, 2e-136, 399, ; AT3G59350.1:…	Signal transduction
	R		Mic	Medtr3g099380.1	14-3-3-like protein	34.2	11.6667	0.341131	7.82469e-05	2	2	0.0584795	0.0584795	2.79272e-05	2.86243e-05	2.82758e-05								0.356911	0.365821	0.361366									1	PM/PLM/Mvac/CW/Cyto/Golgi/Apopl/Mito/Chloro	86	AT5G38480.1: 86.11, 4e-157, 443, located in, Golgi apparatus, cell wall, chloroplast, cytosol, mitochondrion, plasma membrane, plasmodesma, vacuole, ; AT5G16050.1: 82.31, 3e-146, 416, located in, Golgi apparatus, cell wall, cytosol, mitochondrion, plasma membrane, ; AT5G10450.2: 78.78, 1e-139, 398, located in, cell wall, cytosol, plasma membrane, ; AT5G65430.2: 79.17, 2e-137, 392, located in, cel…	Signal transduction
	R		Mic	Medtr7g109730.1	Nodal modulator	141.2	10.5	0.0743626	1.70569e-05	8	8	0.0566572	0.0566572	2.70569e-05	2.77324e-05	2.73947e-05								1.58627	1.62587	1.60607				1		Y			3	PM/CW/ER *			Signal transduction
	R		Mic	Medtr5g014080.1	Nodule-specific cysteine-rich peptide 338	44.8	2.66667	0.0595238	1.36533e-05	2	3	0.0446429	0.0669643	2.13194e-05	3.27774e-05	2.70484e-05								1.56149	2.4007	1.98109				5		Y			2	M/Vac *			Signal transduction
	R		Mic	Medtr2g075250.1	Receptor-like serine/threonine kinase	111.5	7.33333	0.0657698	1.5086e-05	1	1	0.00896861	0.00896861	4.283e-06	4.38992e-06	4.33646e-06								0.283906	0.290994	0.28745				1		Y			2	PM *			Signal transduction
	R2X		Mic	Medtr3g100620.1	14-3-3-like protein	28.3	1.83333	0.0647821	1.48594e-05	2	2	0.0706714	0.0706714	3.37495e-05	3.4592e-05	3.41707e-05								2.27125	2.32795	2.2996									1	PM/PLM/Mvac/CW/Cyto/Golgi/Apopl/Mito/Chloro	73	AT5G38480.1: 73.22, 4e-128, 367, located in, Golgi apparatus, cell wall, chloroplast, cytosol, mitochondrion, plasma membrane, plasmodesma, vacuole, ; AT5G16050.1: 73.64, 1e-123, 357, located in, Golgi apparatus, cell wall, cytosol, mitochondrion, plasma membrane, ; AT5G10450.2: 84.52, 4e-151, 425, located in, cell wall, cytosol, plasma membrane, ; AT5G65430.2: 83.26, 1e-149, 421, located in, cel…	Signal transduction
	R2X			Medtr1g082770.1	GPI-anchored protein, putative	22.7				1	1	0.0440529	0.0440529	2.10377e-05	2.15628e-05	2.13002e-05																Y	99.8%		2	PM/AnchorM *			Signal transduction
	R2X		Mic	Medtr7g081720.1	Receptor protein kinase-like protein	119.6	1	0.0083612	1.91785e-06	1	6	0.0083612	0.0501672	3.99293e-06	2.45557e-05	1.42743e-05								2.08198	12.8037	7.44285				1		Y			1	PM *			Signal transduction
	R2X			Medtr2g063480.1	Nuclear-pore anchorMLP1/MLP2-like	258.3				3	3	0.0116144	0.0116144	5.54651e-06	5.68497e-06	5.61574e-06																			4	Mnuc/Cyto/Chloro *			Signal transduction
			Mic (DIM-)	Medtr2g034640.1	GTP-binding protein SAR1A	22	2.33333	0.106061	2.43277e-05																											PM/Cyto/Chloro	90	AT1G02620.1: 90.09, 2e-70, 213, ; AT1G09180.1: 91.19, 1e-129, 366, located in, chloroplast, ; AT4G02080.1: 96.37, 1e-138, 389, located in, plasma membrane, ; AT3G62560.1: 94.79, 1e-135, 381, ; AT1G56330.1: 95.83, 4e-136, 383, located in, cytosol, plasma membrane, ;	Signal transduction
			Mic (DIM-)	Medtr2g075950.1	Ras-related protein Rab-11B	23.9	5.5	0.230126	5.27851e-05																						2				2	PM/PLM/Mvac/Cyto	88	AT1G16920.1: 88.48, 2e-140, 395, located in, plasma membrane, vacuolar membrane, vacuole, ; AT1G28550.1: 72.15, 4e-119, 342, located in, plasma membrane, ; AT1G06400.1: 78.80, 1e-126, 360, located in, plasma membrane, ; AT4G18800.1: 83.87, 3e-133, 377, located in, plasma membrane, plasmodesma, ; AT3G15060.1: 76.26, 3e-122, 349, located in, cytosol, ; AT5G45750.1: 86.18, 3e-136, 385, located in, c…	Signal transduction
			Mic (DIM-)	Medtr2g076960.1	14-3-3-like protein GF14 mu	30.2	1.83333	0.0607064	1.39246e-05																											PM/PLM/CW/Cyto/Golgi/Mito/Chloro/Vac	73	AT1G22300.1: 73.05, 5e-131, 375, located in, cytosol, mitochondrion, plasma membrane, plasmodesma, ; AT1G22300.2: 74.90, 8e-131, 375, located in, cytosol, mitochondrion, plasma membrane, plasmodesma, ; AT5G38480.2: 71.14, 2e-120, 348, located in, Golgi apparatus, cell wall, chloroplast, mitochondrion, plasma membrane, plasmodesma, vacuole, ; AT1G34760.1: 75.00, 1e-134, 384, ; AT2G42590.3: 73.15, …	Signal transduction
			Mic (DIM-)	Medtr7g087610.1	Calmodulin 2	16.7	1.33333	0.0798403	1.83134e-05																											PM/Mvac	90	AT2G41110.2: 90.68, 2e-98, 284, ; AT2G27030.1: 97.99, 3e-102, 293, located in, plasma membrane, vacuolar membrane, ; AT5G37780.3: 81.71, 5e-95, 276, ; AT3G43810.1: 98.66, 8e-103, 295, ; AT2G27030.2: 98.23, 4e-76, 226, located in, plasma membrane, vacuolar membrane, ; AT1G66410.1: 95.97, 7e-101, 290, located in, plasma membrane, ; AT5G37780.2: 87.20, 8e-97, 280, ; AT2G27030.3: 97.99, 7e-103, 296, …	Signal transduction
			Mic (DIM-)	Medtr5g088320.1	Calmodulin	16.8	2	0.119048	2.73066e-05																											PM/Mvac	91	AT2G41110.2: 91.30, 9e-100, 287, ; AT2G27030.1: 98.66, 1e-103, 296, located in, plasma membrane, vacuolar membrane, ; AT5G37780.3: 83.43, 2e-97, 281, ; AT3G43810.1: 99.33, 3e-104, 298, ; AT2G27030.2: 99.12, 1e-76, 227, located in, plasma membrane, vacuolar membrane, ; AT1G66410.1: 97.99, 2e-103, 296, located in, plasma membrane, ; AT5G37780.2: 89.02, 4e-99, 286, ; AT2G27030.3: 98.66, 6e-104, 298,…	Signal transduction
			Mic (DIM-)	Medtr4g106980.1	Protein kinase	43.5	2	0.045977	1.0546e-05																										1	PM/PLM	73	AT3G01490.1: 73.97, 0.0, 630, ; AT5G50000.1: 77.41, 0.0, 649, located in, plasma membrane, plasmodesma, ;	Signal transduction
			Mic (DIM-)	Medtr7g080410.1	Dehydrogenase/reductase SDR family member 7	34.9	0.5	0.0143266	3.28618e-06																						2	Y				PM	71	AT3G03330.1: 71.24, 7e-159, 451, located in, plasma membrane, ;	Signal transduction
			Mic (DIM-)	Medtr3g070720.1	Phosphoinositide phospholipase C	67.3	1	0.0148588	3.40825e-06																										6	PM	70	AT3G08510.1: 70.75, 0.0, 868, located in, plasma membrane, ; AT3G08510.2: 70.75, 0.0, 868, located in, plasma membrane, ;	Signal transduction
			Mic (DIM-)	Medtr6g088610.1	Somatic embryogenesis receptor kinase 1	71.5	0.666667	0.00932401	2.1387e-06																					1					5	PM *	71	AT3G18810.1: 71.55, 2e-171, 511, ; AT3G24540.1: 75.65, 3e-178, 521, ;	Signal transduction
			Mic (DIM-)	Medtr8g035590.1	Extended synaptotagmin-3	55.3	1.5	0.0271248	6.22175e-06																					1	2					PM	75	AT3G61050.2: 75.29, 0.0, 756, located in, plasma membrane, ; AT3G61050.1: 75.29, 0.0, 756, located in, plasma membrane, ;	Signal transduction
			Mic (DIM-)	Medtr5g096420.1	Calcineurin B-like protein 02	26	3.66667	0.141026	3.23478e-05																										1	Mvac/Cyto/Ribo	71	AT4G16350.1: 71.24, 1e-110, 321, ; AT5G55990.1: 89.82, 3e-148, 416, located in, cytosolic ribosome, vacuole, ; AT4G26570.2: 87.39, 4e-146, 411, located in, vacuolar membrane, vacuole, ; AT4G26570.1: 88.94, 3e-148, 416, located in, vacuolar membrane, vacuole, ;	Signal transduction
			Mic (DIM-)	Medtr4g132070.1	Calcium-dependent protein kinase	60.4	0.333333	0.00551876	1.26587e-06																					1				Y	1	PM/PLM	70	AT4G21940.2: 70.66, 0.0, 799, ; AT1G76040.1: 73.63, 2e-159, 461, located in, plasma membrane, ; AT4G04720.1: 74.41, 0.0, 824, located in, plasma membrane, plasmodesma, ; AT3G20410.1: 74.90, 0.0, 803, located in, plasma membrane, ; AT4G21940.1: 70.66, 0.0, 800, ; AT1G50700.1: 73.74, 0.0, 802, ;	Signal transduction
			Mic (DIM-)	Medtr2g008360.1	Somatic embryogenesis receptor-like kinase 2	68.4	1	0.0146199	3.35344e-06																					1		Y			1	PM	82	AT4G33430.1: 82.84, 0.0, 982, located in, plasma membrane, ; AT2G13800.1: 70.39, 0.0, 820, ; AT1G71830.1: 79.67, 0.0, 905, located in, plasma membrane, ; AT1G34210.1: 79.17, 0.0, 900, located in, plasma membrane, ; AT4G33430.2: 76.88, 0.0, 961, ; AT2G13790.1: 78.69, 0.0, 911, ;	Signal transduction
			Mic (DIM-)	Medtr2g027660.1	Small GTP binding protein Rab2	23	5	0.217391	4.98642e-05																										3	PM/Chloro/Vac	85	AT4G35860.1: 85.24, 6e-135, 381, located in, chloroplast, ; AT4G17160.1: 78.67, 3e-119, 341, ; AT4G35860.2: 81.71, 5e-99, 288, located in, chloroplast, ; AT4G17170.1: 97.14, 4e-153, 427, located in, membrane, plasma membrane, vacuole, ;	Signal transduction
			Mic (DIM-)	Medtr4g112900.1	Serine/threonine protein kinase	38	0.833333	0.0219298	5.03016e-06																								99.0%	Y	1	Cyto	78	AT5G08160.2: 78.43, 0.0, 551, located in, cytosol, ; AT5G08160.1: 83.57, 0.0, 609, located in, cytosol, ;	Signal transduction
			Mic (DIM-)	Medtr5g044160.1	14-3-3-like protein GF14 iota	29.4	0.5	0.0170068	3.90094e-06																											PM/PLM/Mvac/CW/Cyto/Golgi/Mito/Apopl/Chloro	72	AT5G38480.1: 72.44, 9e-126, 362, located in, Golgi apparatus, cell wall, chloroplast, cytosol, mitochondrion, plasma membrane, plasmodesma, vacuole, ; AT4G09000.2: 73.11, 4e-120, 350, located in, Golgi apparatus, cytosol, ; AT1G22300.2: 74.40, 1e-133, 382, located in, cytosol, mitochondrion, plasma membrane, plasmodesma, ; AT5G38480.2: 72.44, 2e-124, 358, located in, Golgi apparatus, cell wall, c…	Signal transduction
			Mic (DIM-)	Medtr7g077150.1	Unknown protein	55	6.5	0.118182	2.7108e-05																									Y	5	PM/PLM	76	AT5G41260.1: 76.34, 0.0, 792, located in, plasma membrane, ; AT1G63500.1: 76.34, 0.0, 781, located in, plasma membrane, plasmodesma, ; AT5G59010.2: 75.49, 0.0, 573, located in, plasma membrane, ; AT4G00710.1: 78.19, 0.0, 797, located in, membrane, plasma membrane, plasmodesma, ; AT5G59010.1: 71.37, 0.0, 734, located in, plasma membrane, plasmodesma, ;	Signal transduction
			Mic (DIM-)	Medtr3g064390.1	GTP binding protein (Fragment)	21.7	0.833333	0.0384025	8.80858e-06																										2	PM	80	AT5G45130.1: 80.00, 4e-119, 340, ; AT4G19640.1: 79.00, 3e-118, 338, located in, plasma membrane, ;	Signal transduction
			Mic (DIM-)	Medtr5g076590.1	GTP binding protein (Fragment)	21.8	2	0.0917431	2.10436e-05																										2	PM	80	AT5G45130.1: 80.00, 8e-118, 337, ; AT4G19640.1: 78.00, 6e-116, 332, located in, plasma membrane, ;	Signal transduction
			Mic (DIM-)	Medtr3g086980.1	GTP-binding protein	24.5	1.83333	0.0748299	1.71641e-05																										2	PM	74	AT5G47960.1: 74.53, 1e-113, 328, ; AT4G39990.1: 81.04, 4e-125, 357, located in, plasma membrane, ; AT5G65270.1: 85.14, 2e-137, 388, located in, membrane, plasma membrane, ; AT3G12160.1: 75.46, 9e-122, 348, ;	Signal transduction
			Mic (DIM-)	Medtr1g068730.1 Medtr1g068740.1	Ras-like protein	23.8	7	0.294118	6.74633e-05																										2	PM/PLM/Mvac/Cyto	81	AT5G59840.1: 81.70, 3e-130, 370, located in, plasma membrane, plasmodesma, ; AT5G03520.2: 72.68, 2e-90, 269, ; AT3G53610.1: 81.25, 7e-131, 372, located in, cytosol, plasma membrane, ; AT3G46060.3: 80.80, 1e-129, 369, located in, plasma membrane, vacuolar membrane, ; AT5G03520.1: 76.72, 7e-118, 339, ; AT3G53610.2: 81.25, 7e-131, 372, located in, cytosol, plasma membrane, ; AT3G46060.2: 80.80, 1e-1…	Signal transduction
			Mic (DIM-)	Medtr7g100020.1	Ras-like protein (Fragment)	23.8	7.16667	0.30112	6.90696e-05																										2	PM/PLM/Mvac/Cyto	81	AT5G59840.1: 95.15, 3e-144, 405, located in, plasma membrane, plasmodesma, ; AT5G03520.2: 86.06, 3e-102, 298, ; AT3G53610.1: 94.17, 2e-144, 405, located in, cytosol, plasma membrane, ; AT3G46060.3: 94.17, 1e-143, 404, located in, plasma membrane, vacuolar membrane, ; AT5G03520.1: 86.92, 3e-129, 367, ; AT3G53610.2: 94.17, 2e-144, 405, located in, cytosol, plasma membrane, ; AT3G46060.2: 94.17, 1e-…	Signal transduction
			Mic (DIM-)	Medtr5g043800.1	Leucine-rich repeat receptor protein kinase EXS	37	0.666667	0.018018	4.13289e-06																							Y				Golgi	83	AT5G61240.1: 83.02, 0.0, 556, located in, Golgi apparatus, ; AT5G61240.2: 82.10, 0.0, 547, located in, Golgi apparatus, ; AT1G13910.1: 71.78, 4e-172, 485, ;	Signal transduction
			Mic (DIM-)	Medtr4g095400.1	Casein kinase 2 alpha subunit	45.2	0.666667	0.0147493	3.38312e-06																							Y			2	PM/Cyto	86	AT5G67380.1: 86.29, 0.0, 632, ; AT2G23070.1: 86.89, 0.0, 576, located in, cytosol, ; AT5G67380.2: 78.23, 0.0, 592, ; AT2G23080.2: 90.94, 0.0, 535, ; AT3G50000.1: 86.02, 0.0, 639, located in, cytosol, plasma membrane, ; AT2G23080.1: 91.89, 0.0, 609, ;	Signal transduction
			Mic (DIM-)	Medtr8g011650.1 Medtr8g011900.1	Auxin-induced in root cultures protein	24.7	1.83333	0.074224	1.70252e-05																					1	2	Y	99.9%		2	PM/AnchorM/ExtraC *			Signal transduction
			Mic (DIM-)	Medtr2g096160.1	Kinase-like protein (Fragment)	92.7	3.5	0.0377562	8.66034e-06																					1		Y			2	PM *			Signal transduction
			Mic (DIM-)	Medtr5g025020.1	Lectin-domain containing receptor kinase A4.2	94.7	1	0.0105597	2.42213e-06																					1		Y				M *			Signal transduction
			Mic (DIM-)	Medtr6g009370.1	LRR receptor-like serine/threonine-protein kinase FEI	66.5	2.16667	0.0325815	7.47338e-06																					1		Y			2	PM/Chloro *			Signal transduction
			Mic (DIM-)	Medtr1g082870.1	Mitochondrial Rho GTPase 1	71.6	5.33333	0.0744879	1.70857e-05																					1					6	Mito *			Signal transduction
			Mic (DIM-)	Medtr3g065110.1	Nicastrin	71.6	1.33333	0.018622	4.27142e-06																					1	4	Y				PM/Vac *			Signal transduction
			Mic (DIM-)	Medtr3g062570.1	Os01g0818600 protein (Fragment)	108.2	0.666667	0.00616143	1.41328e-06																					2					2	PM *			Signal transduction
			Mic (DIM-)	Medtr5g082620.1	Phosphoinositide phospholipase C 2	66.8	1.33333	0.0199601	4.57835e-06																										3	Chloro *			Signal transduction
			Mic (DIM-)	Medtr7g117910.1	Ras-related GTP-binding protein (Fragment)	26	1.66667	0.0641026	1.47035e-05																										5	Nuc *			Signal transduction
			Mic (DIM-)	Medtr3g116640.1	Receptor kinase	101.5	0.333333	0.00328407	7.53285e-07																					2	2	Y			2	PM/CW *			Signal transduction
			Mic (DIM-)	Medtr7g081780.1	Receptor protein kinase-like protein	116.9	1.66667	0.0142572	3.27025e-06																					1		Y			5	PM *			Signal transduction
			Mic (DIM-)	Medtr8g014930.1	Receptor-like protein kinase At3g21340	95.6	0.333333	0.00348675	7.99775e-07																					1		Y	99.5%			M *			Signal transduction
			Mic (DIM-)	AC235674_1.1	Remorin	23	2.16667	0.0942029	2.16078e-05																											Nuc *			Signal transduction
			Mic (DIM-)	Medtr2g103950.1	Somatic embryogenesis receptor kinase 1	41	1.5	0.0365854	8.39178e-06																										2	PM *			Signal transduction
			Mic (DIM-)	Medtr2g014960.1	Somatic embryogenesis receptor-like kinase	102.5	5.83333	0.0569106	1.30539e-05																					1		Y			2	PM/Vac *			Signal transduction
			Mic (DIM-)	Medtr2g028580.1	Somatic embryogenesis receptor-like kinase 3 (Fragment)	109.7	0.833333	0.00759648	1.74244e-06																					1		Y			2	PM/Vac *			Signal transduction
			Mic (DIM-)	Medtr3g062590.1	Tyrosine protein kinase	105.3	1.5	0.014245	3.26745e-06																					1		Y			2	PM *			Signal transduction
			Mic (DIM-)	Medtr5g085790.1	Wall-associated receptor kinase-like 8	79.4	0.5	0.00629723	1.44443e-06																					1					5	PM/CW *			Signal transduction
Transport and Vesicular traffic	R	G	Mic	Medtr5g082070.1	Aquaporin PIP11	30.8	78.5	2.5487	0.000584609	69	63	2.24026	2.04545	0.00106985	0.0010012	0.00103552	57	70	1.85065	2.27273	0.000961876	0.00124057	0.00110122	1.83002	1.7126	1.77131	1.64533	2.12205	1.88369	5					1	PM/PLM/Mchloro/AnchorM/Mito/Vac	84	AT2G45960.1: 84.08, 3e-177, 494, located in, anchored to plasma membrane, chloroplast, membrane, plasma membrane, vacuole, ; AT2G45960.2: 83.40, 3e-155, 439, located in, membrane, plasma membrane, ; AT3G61430.2: 84.43, 1e-167, 470, located in, membrane, plasmodesma, ; AT4G00430.1: 86.16, 1e-180, 503, located in, membrane, plasma membrane, ; AT2G37180.1: 72.24, 9e-133, 382, located in, plasma memb…	Transport
	R	G	Mic	Medtr3g070210.1	Aquaporin protein PIP11	31	85.3333	2.75269	0.000631399	62	49	2	1.58065	0.00095511	0.000773688	0.000864399	46	63	1.48387	2.03226	0.000771243	0.00110931	0.000940277	1.51269	1.22536	1.36902	1.22148	1.75691	1.4892	5					1	PM/PLM/Mchloro/AnchorM/Mito/Vac	84	AT2G45960.1: 84.14, 1e-176, 493, located in, anchored to plasma membrane, chloroplast, membrane, plasma membrane, vacuole, ; AT2G45960.2: 84.17, 2e-155, 439, located in, membrane, plasma membrane, ; AT3G61430.2: 83.79, 9e-166, 466, located in, membrane, plasmodesma, ; AT4G00430.1: 85.52, 1e-179, 501, located in, membrane, plasma membrane, ; AT2G37180.1: 72.62, 1e-132, 381, located in, plasma memb…	Transport
	R	G	Mic	Medtr5g010150.1	Aquaporin	30.7	15.1667	0.494028	0.000113318	7	7	0.228013	0.228013	0.000108889	0.000111607	0.000110248	6	8	0.19544	0.260586	0.00010158	0.000142241	0.000121911	0.960914	0.984902	0.972908	0.896415	1.25524	1.07583	5					1	PM/PLM/Mchloro/AnchorM/Mito/Vac	85	AT2G45960.1: 85.61, 4e-178, 497, located in, anchored to plasma membrane, chloroplast, membrane, plasma membrane, vacuole, ; AT2G45960.2: 85.43, 4e-157, 443, located in, membrane, plasma membrane, ; AT3G61430.2: 85.26, 1e-169, 475, located in, membrane, plasmodesma, ; AT4G00430.1: 86.32, 0.0, 506, located in, membrane, plasma membrane, ; AT2G37180.1: 71.15, 3e-130, 375, located in, plasma membran…	Transport
	R	G	Mic	Medtr8g036880.1	ADP,ATP carrier protein	43.2	48.6667	1.12654	0.000258401	2	3	0.0462963	0.0694444	2.2109e-05	3.39914e-05	2.80502e-05	26	16	0.601852	0.37037	0.000312813	0.000202167	0.00025749	0.0855608	0.131545	0.108553	1.21057	0.782377	0.996474	3						PM/Mvac/Mchloro/CW/Nuc/Mito	78	AT5G13490.2: 78.96, 0.0, 589, located in, membrane, vacuolar membrane, ; AT3G08580.1: 80.94, 0.0, 570, located in, cell wall, chloroplast, chloroplast envelope, membrane, mitochondrion, nucleolus, plasma membrane, vacuolar membrane, vacuole, ; AT5G13490.1: 78.96, 0.0, 589, located in, chloroplast, chloroplast envelope, membrane, mitochondrion, vacuolar membrane, ; AT3G08580.2: 80.94, 0.0, 570, lo…	Transport
	R	G	Mic	Medtr3g092090.1	YSL transporter	92.8	12.1667	0.131106	3.00726e-05	3	3	0.0323276	0.0323276	1.54382e-05	1.58236e-05	1.56309e-05	1	1	0.0107759	0.0107759	5.60076e-06	5.88202e-06	5.74139e-06	0.513365	0.52618	0.519773	0.186242	0.195594	0.190918	16					2	PM/Mvac/Mchloro	74	AT5G53550.2: 74.27, 0.0, 1051, ; AT5G53560.1: 79.10, 2e-70, 230, located in, chloroplast thylakoid membrane, plasma membrane, vacuolar membrane, vacuole, ; AT5G53550.1: 74.27, 0.0, 1051, ; AT5G24380.1: 71.64, 0.0, 1013, located in, plasma membrane, ;	Transport
	R2X	G	Mic	Medtr7g009330.1	Outer plastidial membrane protein porin	29.6	21.1667	0.71509	0.000164024	31	29	1.0473	0.97973	0.000500142	0.000479554	0.000489848	16	20	0.540541	0.675676	0.000280946	0.000368819	0.000324882	3.0492	2.92368	2.98644	1.71284	2.24856	1.9807		14					PM/Mmito/Mchloro/Vac *			Transport
	R2X	G	Mic	Medtr8g106010.1	Mitochondrial import receptor subunit TOM40 homolog	34.1	7.16667	0.210166	4.82069e-05	15	12	0.439883	0.351906	0.000210068	0.00017225	0.000191159	3	4	0.0879765	0.117302	4.57259e-05	6.40295e-05	5.48777e-05	4.35763	3.57313	3.96538	0.948533	1.32822	1.13838		13				1	Mvac/Mito	72	AT3G20000.1: 72.58, 2e-166, 469, located in, mitochondrion, vacuolar membrane, ;	Transport
		G	Mic	Medtr2g102640.1 Medtr2g102660.1 Medtr2g102670.1	Pleiotropic drug resistance protein	158.2	15.8333	0.100084	2.29569e-05								3	3	0.0189633	0.0189633	9.8562e-06	1.03512e-05	1.01037e-05				0.429336	0.450896	0.440116	13					2	PM *	70	AT1G15520.1: 70.66, 0.0, 2164, ;	Transport
		G	Mic	Medtr8g014360.1	ABC transporter family pleiotropic drug resistance protein	165	32.5	0.19697	4.518e-05								1	6	0.00606061	0.0363636	3.15e-06	1.98491e-05	1.14996e-05				0.0697212	0.439335	0.254528	13					3	PM/Mvac/MChloro/Mito	72	AT1G59870.1: 72.48, 0.0, 2200, located in, chloroplast, chloroplast envelope, membrane, mitochondrion, plasma membrane, vacuolar membrane, ; AT1G15210.1: 71.46, 0.0, 2164, located in, chloroplast, membrane, plasma membrane, ;	Transport
		G	Mic	Medtr3g107710.1	GTP-binding nuclear protein Ran-A1	88.5	5	0.0564972	1.29591e-05								2	5	0.0225989	0.0564972	1.17458e-05	3.08391e-05	2.12924e-05				0.906376	2.37973	1.64305	2					2	PM/PLM/CW/Cyto/Nuc/Golgi/Apopl	95	AT5G55190.1: 95.93, 6e-152, 446, located in, Golgi apparatus, plasmodesma, ; AT5G20020.1: 94.09, 2e-140, 417, located in, Golgi apparatus, nucleolus, ; AT5G20010.1: 94.95, 8e-148, 436, located in, Golgi apparatus, apoplast, cell wall, cytosol, plasma membrane, ;	Transport
		G	Mic	Medtr4g123850.1	ABC transporter G family member	166.7	2.16667	0.0129974	2.98128e-06								1	1	0.0059988	0.0059988	3.11788e-06	3.27445e-06	3.19617e-06				1.04582	1.09834	1.07208	14					2	PM *			Transport
	R2X	G2X	Mic	Medtr4g059390.1	Aquaporin PIP2-7	30.4	97.8333	3.2182	0.000738176	177	139	5.82237	4.57237	0.0027805	0.00223807	0.00250928	191	134	6.28289	4.40789	0.00326554	0.00240606	0.0028358	3.76672	3.03189	3.3993	4.42379	3.25946	3.84163	6	6				1	PM/PLM/AnchorM/Chloro/Vac	76	AT2G16850.1: 76.70, 2e-153, 434, located in, membrane, ; AT5G60660.1: 78.45, 6e-165, 464, located in, plasmodesma, ; AT2G37170.1: 79.65, 6e-166, 466, located in, chloroplast, plasmodesma, ; AT4G35100.2: 77.58, 2e-157, 444, ; AT2G37180.1: 78.60, 2e-163, 459, located in, plasma membrane, ; AT3G53420.2: 77.89, 9e-162, 455, located in, membrane, plasma membrane, plasmodesma, vacuole, ; AT4G35100.1: 7…	Transport
	R2X	G2X	Mic	Medtr2g094270.1	Aquaporin PIP2-7	30.7	73	2.37785	0.00054542	98	92	3.19218	2.99674	0.00152444	0.00146683	0.00149564	82	94	2.67101	3.06189	0.00138826	0.00167134	0.0015298	2.79499	2.68937	2.74218	2.5453	3.06431	2.80481	5					2	PM/PLM/AnchorM/Chloro/Vac	76	AT2G16850.1: 76.51, 3e-155, 438, located in, membrane, ; AT2G45960.2: 71.19, 2e-119, 347, located in, membrane, plasma membrane, ; AT5G60660.1: 77.89, 6e-165, 464, located in, plasmodesma, ; AT1G01620.1: 70.72, 6e-127, 367, located in, chloroplast, membrane, plasma membrane, ; AT2G37170.1: 78.40, 3e-164, 462, located in, chloroplast, plasmodesma, ; AT4G35100.2: 77.30, 3e-161, 454, ; AT2G37180.1: …	Transport
	R2X	G2X	Mic	Medtr1g095070.1	Aquaporin PIP	30.3	16.6667	0.550055	0.000126169	16	17	0.528053	0.561056	0.000252174	0.000274624	0.000263399	14	17	0.462046	0.561056	0.000240149	0.000306253	0.000273201	1.9987	2.17663	2.08767	1.90339	2.42733	2.16536	5	3				1	PM/PLM/AnchorM/Chloro/Vac	74	AT2G16850.1: 74.56, 1e-142, 407, located in, membrane, ; AT5G60660.1: 74.91, 6e-151, 428, located in, plasmodesma, ; AT2G37170.1: 78.75, 1e-161, 455, located in, chloroplast, plasmodesma, ; AT4G35100.2: 72.18, 5e-139, 397, ; AT2G37180.1: 77.70, 1e-158, 447, located in, plasma membrane, ; AT3G53420.2: 77.70, 1e-159, 450, located in, membrane, plasma membrane, plasmodesma, vacuole, ; AT4G35100.1: 7…	Transport
	R2X	G2X	Mic	Medtr5g015580.1	Mitochondrial outer membrane protein porin	29.4	9.66667	0.328798	7.54182e-05	16	14	0.544218	0.47619	0.000259894	0.000233084	0.000246489	8	21	0.272109	0.714286	0.000141429	0.000389894	0.000265661	3.44604	3.09055	3.26829	1.87526	5.16976	3.52251		14					PM/Mchloro/Mmito/CW *			Transport
	R2X	G2X	Mic	Medtr1g074930.1	Inorganic phosphate transporter 1-4	58.8	16.6667	0.283447	6.50157e-05	28	19	0.47619	0.323129	0.000227407	0.000158164	0.000192786	24	21	0.408163	0.357143	0.000212143	0.000194947	0.000203545	3.49773	2.43271	2.96522	3.26295	2.99846	3.13071	11					1	PM/PLM/Golgi/Vac	79	AT5G43370.2: 79.08, 0.0, 820, ; AT3G54700.1: 81.07, 0.0, 868, located in, plasma membrane, ; AT2G38940.1: 79.53, 0.0, 853, located in, Golgi apparatus, membrane, plasma membrane, plasmodesma, vacuole, ; AT2G32830.1: 77.61, 0.0, 845, ; AT5G43370.1: 79.08, 0.0, 820, located in, membrane, ; AT5G43360.1: 79.34, 0.0, 852, located in, plasma membrane, ; AT5G43350.1: 79.08, 0.0, 850, located in, plasma …	Transport
	R2X	G2X	Mic	Medtr5g012810.1	Aquaporin TIP2-3	24.8	7.16667	0.288978	6.62845e-05	7	12	0.282258	0.483871	0.000134794	0.000236843	0.000185819	11	10	0.443548	0.403226	0.000230535	0.000220101	0.000225318	2.03356	3.57313	2.80335	3.47795	3.32055	3.39925	6	2				2	PM/PLM/Mvac/Mchloro/CW/Golgi	82	AT4G17340.1: 82.59, 7e-128, 366, located in, chloroplast, vacuolar membrane, vacuole, ; AT3G16240.1: 74.80, 7e-126, 361, located in, Golgi apparatus, cell wall, chloroplast, chloroplast envelope, plasma membrane, plasmodesma, vacuolar membrane, vacuole, ; AT5G47450.1: 79.35, 1e-133, 381, ;	Transport
	R2X	G2X	Mic	Medtr4g128300.1	Mitochondrial outer membrane protein porin	29.9	3.83333	0.128205	2.94071e-05	6	5	0.200669	0.167224	9.58304e-05	8.18522e-05	8.88413e-05	4	7	0.133779	0.234114	6.95318e-05	0.000127791	9.86616e-05	3.25875	2.78342	3.02108	2.36446	4.3456	3.35503		13					PM/Mmito *			Transport
	R2X	G2X	Mic	Medtr1g045550.1	Ammonium transporter 1 member	53.8	2.83333	0.0526642	1.20799e-05	8	5	0.148699	0.0929368	7.10119e-05	4.54904e-05	5.82511e-05	7	13	0.130112	0.241636	6.76255e-05	0.000131897	9.97614e-05	5.87853	3.7658	4.82217	5.5982	10.9188	8.25848	9					2	PM/PLM	74	AT4G28700.1: 74.75, 0.0, 712, located in, plasmodesma, ; AT3G24290.1: 79.24, 0.0, 769, ; AT1G64780.1: 76.40, 0.0, 739, ; AT4G13510.1: 80.68, 0.0, 829, located in, plasma membrane, plasmodesma, ; AT3G24300.1: 77.46, 0.0, 776, ;	Transport
	R2X	G2X		Medtr4g080810.1	Early nodulin-like protein 1	29.7				1	5	0.03367	0.16835	1.60793e-05	8.24034e-05	4.92413e-05	2	3	0.0673401	0.10101	3.5e-05	5.51365e-05	4.50683e-05									Y			2	AnchorM *			Transport
	R2X	G2X		Medtr8g013680.1	Aquaporin TIP2-1	25.1				3	1	0.119522	0.0398406	5.70783e-05	1.9501e-05	3.82897e-05	3	1	0.119522	0.0398406	6.21216e-05	2.17471e-05	4.19343e-05							6	2				1	PM/PLM/Mvac/Mchloro/CW/Golgi	75	AT4G17340.1: 75.31, 1e-113, 330, located in, chloroplast, vacuolar membrane, vacuole, ; AT3G16240.1: 81.20, 2e-139, 395, located in, Golgi apparatus, cell wall, chloroplast, chloroplast envelope, plasma membrane, plasmodesma, vacuolar membrane, vacuole, ; AT5G47450.1: 70.85, 1e-120, 348, ;	Transport
	R2X	G2X	Mic	Medtr8g095360.1	Patellin-5	57	1.5	0.0263158	6.03619e-06	2	2	0.0350877	0.0350877	1.67563e-05	1.71746e-05	1.69655e-05	1	2	0.0175439	0.0350877	9.11843e-06	1.91527e-05	1.41356e-05	2.77597	2.84527	2.81062	1.51063	3.17297	2.3418							Chloro *			Transport
	R2X	G2X	Mic	Medtr4g076210.1	AP-2 complex subunit beta	99.4	0.333333	0.00335345	7.692e-07	1	1	0.0100604	0.0100604	4.80438e-06	4.92431e-06	4.86434e-06	3	1	0.0301811	0.0100604	1.56866e-05	5.49146e-06	1.0589e-05	6.24594	6.40186	6.3239	20.3935	7.13919	13.7663		2				4	PM/PLM	86	AT4G23460.1: 86.00, 0.0, 1566, located in, plasma membrane, plasmodesma, ; AT4G11380.2: 83.90, 0.0, 1521, ; AT4G11380.1: 85.95, 0.0, 1534, located in, plasma membrane, ;	Transport
		G2X		Medtr7g069640.1	Ammonium transporter 3 member	52.1											4	4	0.0767754	0.0767754	3.99041e-05	4.1908e-05	4.0906e-05							11	2					PM/PLM	78	AT2G38290.2: 78.55, 0.0, 556, located in, plasma membrane, ; AT2G38290.1: 76.24, 0.0, 728, located in, plasma membrane, plasmodesma, ;	Transport
		G2X	Mic	Medtr3g082700.1	Inorganic phosphate transporter 1-4	58.9	0.666667	0.0113186	2.59621e-06								3	6	0.0509338	0.101868	2.64729e-05	5.56046e-05	4.10387e-05				10.1967	21.4176	15.8072	10	20				1	PM/PLM/Golgi/Vac	75	AT5G43370.2: 75.62, 0.0, 804, ; AT3G54700.1: 78.63, 0.0, 858, located in, plasma membrane, ; AT2G38940.1: 78.10, 0.0, 856, located in, Golgi apparatus, membrane, plasma membrane, plasmodesma, vacuole, ; AT2G32830.1: 76.57, 0.0, 864, ; AT5G43370.1: 75.62, 0.0, 804, located in, membrane, ; AT5G43360.1: 75.86, 0.0, 834, located in, plasma membrane, ; AT5G43350.1: 76.00, 0.0, 839, located in, plasma …	Transport
		G2X		Medtr1g018050.1	Mitochondrial outer membrane protein porin	63.8											2	1	0.031348	0.015674	1.62931e-05	8.55567e-06	1.24244e-05							1					5	PM/CW/Mchloro/Mito *			Transport
		G2X	Mic	Medtr4g112430.1	Phospholipid-transporting ATPase	136.9	0.833333	0.00608717	1.39625e-06								4	4	0.0292184	0.0292184	1.51863e-05	1.59489e-05	1.55676e-05				10.8765	11.4227	11.1496	10					9	M/Mito *			Transport
		G2X	Mic	Medtr2g038310.1	Plasma membrane calcium-transporting ATPase	129.9	4.5	0.034642	7.94603e-06								2	6	0.0153965	0.0461894	8.00232e-06	2.52125e-05	1.66074e-05				1.00708	3.17297	2.09003	8					11	PM *			Transport
		G2X	Mic	Medtr3g071450.1	Sorting and assembly machinery component 50 homolog	57.6	0.5	0.00868056	1.99111e-06								1	3	0.0173611	0.0520833	9.02345e-06	2.84298e-05	1.87266e-05				4.53188	14.2784	9.40513							Mito *			Transport
	R		Mic	Medtr4g014540.1	Ferritin-3, chloroplastic	28	5.16667	0.184524	4.23252e-05	6	2	0.214286	0.0714286	0.000102333	3.49626e-05	6.86479e-05								2.41778	0.826046	1.62191										Mchloro	79	AT5G01600.1: 79.70, 3e-115, 334, located in, chloroplast, chloroplast stroma, chloroplast thylakoid membrane, membrane, thylakoid, ; AT3G56090.1: 77.84, 7e-105, 308, located in, chloroplast, chloroplast envelope, chloroplast stroma, membrane, ; AT3G11050.1: 71.15, 9e-102, 300, ;	Transport
	R		Mic	Medtr5g083170.1	Ferritin-2, chloroplastic	27.8	3.66667	0.131894	3.02533e-05	4	2	0.143885	0.0719424	6.87129e-05	3.52141e-05	5.19635e-05								2.27125	1.16397	1.71761										MChloro	79	AT2G40300.1: 79.05, 4e-116, 337, located in, chloroplast, chloroplast envelope, chloroplast stroma, ; AT3G56090.1: 79.29, 7e-110, 321, located in, chloroplast, chloroplast envelope, chloroplast stroma, membrane, ; AT3G11050.1: 72.18, 3e-122, 352, ;	Transport
	R		Mic	Medtr5g098250.1	Transmembrane emp24 domain-containing protein	24.7	3	0.121457	2.78594e-05	2	1	0.0809717	0.0404858	3.86684e-05	1.98169e-05	2.92426e-05								1.38799	0.711318	1.04965						Y			1	EndoM *	75	AT3G07680.1: 75.37, 8e-115, 330, ;	Transport
	R2X			Medtr4g101260.1	Cortical cell-delineating protein	13.8				2	2	0.144928	0.144928	6.92109e-05	7.09386e-05	7.00747e-05																Y			4	Mchloro *			Transport
	R2X			Medtr3g099580.1	Blue copper protein	19				1	3	0.0526316	0.157895	2.51345e-05	7.72857e-05	5.12101e-05														1	7	Y	100.0%			AnchorM *			Transport
	R2X		Mic	Medtr7g101190.1	Aquaporin PIP2-1	30.6	0.333333	0.0108932	2.49864e-06	2	4	0.0653595	0.130719	3.12127e-05	6.39838e-05	4.75983e-05								12.4919	25.6074	19.0497				6					1	PM/PLM/Mchloro/AnchorM/Mito/Vac	71	AT2G45960.1: 71.75, 9e-136, 389, located in, anchored to plasma membrane, chloroplast, membrane, plasma membrane, vacuole, ; AT2G45960.2: 71.43, 6e-121, 351, located in, membrane, plasma membrane, ; AT3G61430.2: 71.00, 9e-127, 367, located in, membrane, plasmodesma, ; AT4G00430.1: 74.71, 6e-138, 395, located in, membrane, plasma membrane, ; AT2G37180.1: 80.14, 1e-166, 468, located in, plasma memb…	Transport
			Mic (DIM-)	Medtr5g074690.1	Chloroplast inner envelope protein	109.6	0.666667	0.00608273	1.39523e-06																					2	2				2	Mchloro *	71	AT1G06950	Transport
			Mic (DIM-)	Medtr7g100330.1	Calcium-transporting ATPase 1, endoplasmic reticulum-type	57.6	9.83333	0.170718	3.91584e-05																					4					4	PM/Vac	75	AT1G07670.1: 75.54, 0.0, 759, located in, plasma membrane, ; AT1G07810.1: 75.54, 0.0, 762, located in, plasma membrane, vacuolar membrane, ;	Transport
			Mic (DIM-)	Medtr4g091370.1	Sugar transport protein 1	56.7	2	0.0352734	8.09084e-06																					12						PM/PLM/Vac	80	AT1G11260.1: 80.93, 0.0, 850, located in, plasma membrane, plasmodesma, vacuole, ; AT4G21480.1: 78.00, 0.0, 781, ;	Transport
			Mic (DIM-)	Medtr4g071000.1	Nascent polypeptide-associated complex NAC	16.4	2.83333	0.172764	3.96279e-05																											Cyto	84	AT1G17880.1: 84.62, 2e-82, 243, ; AT1G73230.1: 85.91, 6e-79, 234, ;	Transport
			Mic (DIM-)	Medtr3g020660.1	Nascent polypeptide-associated complex NAC	16.2	1.66667	0.102881	2.35983e-05																											Nuc	85	AT1G17880.1: 85.31, 9e-81, 239, ; AT1G73230.1: 85.91, 6e-78, 232, ;	Transport
			Mic (DIM-)	Medtr5g016270.1	Natural resistance-associated macrophage protein (Fragment)	56.2	0.666667	0.0118624	2.72094e-06																					12	2				1	PLM/Mvac/Golgi	77	AT1G47240.1: 77.62, 0.0, 772, ; AT5G67330.1: 75.49, 0.0, 773, located in, vacuole, ; AT2G23150.1: 81.72, 0.0, 803, located in, Golgi apparatus, plasmodesma, vacuolar membrane, vacuole, ;	Transport
			Mic (DIM-)	Medtr8g062150.1	Phospholipid-transporting ATPase 3	138.3	0.333333	0.00241022	5.52845e-07																					10					5	PM	80	AT1G59820.1: 80.05, 0.0, 1995, located in, plasma membrane, ;	Transport
			Mic (DIM-)	Medtr2g100990.1 Medtr2g101090.1	ABC transporter G family member	171.5	15.1667	0.0884354	2.02849e-05																					13					2	PM/Mvac/Mchloro/Mito	70	AT1G59870.1: 70.33, 0.0, 2173, located in, chloroplast, chloroplast envelope, membrane, mitochondrion, plasma membrane, vacuolar membrane, ;	Transport
			Mic (DIM-)	Medtr3g049400.1	Glucose-6-phosphate/phosphate-translocator	43.5	7.16667	0.164751	3.77898e-05																					8					1	Mvac	80	AT1G61800.1: 80.33, 0.0, 569, located in, vacuolar membrane, ; AT5G54800.1: 72.82, 0.0, 568, ;	Transport
			Mic (DIM-)	Medtr3g092030.1	Major facilitator superfamily domain-containing protein 5	50.6	0.666667	0.0131752	3.02207e-06																					11					2	PM/Mvac/Golgi	81	AT1G64650.2: 81.07, 0.0, 704, located in, vacuolar membrane, ; AT4G27720.1: 85.00, 0.0, 816, located in, Golgi apparatus, plasma membrane, ; AT1G64650.1: 81.34, 0.0, 790, located in, Golgi apparatus, vacuolar membrane, ; AT3G49310.1: 81.74, 0.0, 791, located in, Golgi apparatus, ;	Transport
			Mic (DIM-)	Medtr8g107410.1	ABC transporter I family member 17	27.8	0.833333	0.029976	6.87576e-06																						2					PM/Mvac	72	AT1G67940.1: 72.44, 4e-131, 375, located in, plasma membrane, vacuolar membrane, ;	Transport
			Mic (DIM-)	Medtr2g008470.1	Sulfate transporter	83	0.166667	0.00200803	4.60593e-07																					11					2	M	71	AT1G78000.1: 71.31, 0.0, 877, ; AT1G78000.2: 71.31, 0.0, 877, ; AT1G22150.1: 71.79, 0.0, 904, ;	Transport
			Mic (DIM-)	Medtr8g058330.1	Protein transport protein Sec61 subunit alpha	52.1	5.5	0.105566	2.42143e-05																					10	2				1	PM/Golgi/Mito	90	AT1G78720.1: 90.95, 0.0, 889, ; AT1G29310.1: 93.49, 0.0, 910, located in, Golgi apparatus, membrane, mitochondrion, plasma membrane, ; AT2G34250.1: 93.70, 0.0, 910, ; AT2G34250.2: 93.70, 0.0, 910, ;	Transport
			Mic (DIM-)	Medtr6g074910.1	Transmembrane 9 superfamily protein member 1	67.7	4.33333	0.0640079	1.46818e-05																					9		Y			3	PLM/Mvac/Golgi	87	AT2G01970.1: 87.50, 0.0, 1037, located in, Golgi apparatus, plasmodesma, vacuolar membrane, ; AT1G14670.1: 87.92, 0.0, 1004, located in, Golgi apparatus, membrane, ; AT5G37310.1: 82.68, 0.0, 978, located in, Golgi apparatus, ;	Transport
			Mic (DIM-)	Medtr5g015590.1	Calcium-transporting ATPase 2, plasma membrane-type	113.5	3.66667	0.0323054	7.41007e-06																					10					8	PM	80	AT2G22950.1: 80.02, 0.0, 1691, ; AT1G27770.1: 77.81, 0.0, 1637, located in, plasma membrane, ; AT1G27770.2: 84.47, 1e-177, 547, located in, plasma membrane, ; AT4G37640.1: 80.58, 0.0, 1718, located in, membrane, plasma membrane, ;	Transport
			Mic (DIM-)	Medtr2g019020.1	ABC transporter C family member 2	191.4	16.6667	0.0870777	1.99735e-05																					17					5	PLM/Mvac	72	AT2G34660.2: 72.38, 0.0, 2469, ; AT1G30400.1: 70.90, 0.0, 2417, located in, plant-type vacuole, plasmodesma, vacuolar membrane, vacuole, ; AT2G34660.1: 72.38, 0.0, 2469, located in, plant-type vacuole, vacuolar membrane, vacuole, ; AT1G30400.2: 70.90, 0.0, 2417, located in, plant-type vacuole, vacuolar membrane, vacuole, ;	Transport
			Mic (DIM-)	Medtr8g095040.1	Ammonium transporter 3 member 1	52.2	0.333333	0.0063857	1.46472e-06																					11						PM	71	AT2G38290.2: 71.30, 3e-169, 486, located in, plasma membrane, ;	Transport
			Mic (DIM-)	Medtr7g092890.2	Unknown protein	10.2	0.833333	0.0816993	1.87398e-05																						2					Mmito *	97	AT2G42210.2	Transport
			Mic (DIM-)	Medtr7g005910.1	Unknown protein	54.1	1.16667	0.021565	4.94648e-06																					12	2				1	MVac	73	AT2G43330.1: 73.19, 0.0, 731, located in, plant-type vacuole membrane, vacuole, ;	Transport
			Mic (DIM-)	Medtr7g028250.1	Yellow stripe-like protein 1.1 (Fragment)	74.2	0.166667	0.00224618	5.15219e-07																					13					5	Mvac	85	AT3G27020.1: 79.85, 0.0, 1125, located in, vacuolar membrane, ; AT5G41000.1: 74.78, 0.0, 1060, located in, vacuolar membrane, ;	Transport
			Mic (DIM-)	Medtr6g009200.1	ABC transporter B family member 15	139.8	1.83333	0.013114	3.00802e-06																					10	2				3	PM	72	AT3G28345.1: 72.08, 0.0, 1839, located in, plasma membrane, ;	Transport
			Mic (DIM-)	Medtr4g064780.1	Protein TOC75, chloroplastic	87.9	4.5	0.0511945	1.17428e-05																										1	Mvac/Mchloro	81	AT3G46740.1: 81.16, 0.0, 1199, located in, chloroplast, chloroplast envelope, membrane, vacuolar membrane, ;	Transport
			Mic (DIM-)	Medtr4g018750.1	Mitochondrial uncoupling protein	32.3	1.5	0.0464396	1.06521e-05																											PLM/MVac/Golgi/Mito/Chloro	82	AT3G54110.1: 82.24, 0.0, 521, located in, chloroplast, mitochondrion, plasmodesma, vacuolar membrane, ; AT5G58970.1: 73.10, 7e-165, 464, located in, Golgi apparatus, ;	Transport
			Mic (DIM-)	Medtr4g007030.1	Mitochondrial ATP synthesis coupled proton transport protein	28.9	8	0.276817	6.34949e-05																											PM/Mvac/Golgi	79	AT3G58730.1: 79.39, 7e-151, 426, located in, Golgi apparatus, membrane, plant-type vacuole, plasma membrane, vacuolar membrane, vacuole, ;	Transport
			Mic (DIM-)	Medtr1g086080.1	ABC transporter B family member	139.1	3.83333	0.0275581	6.32115e-06																					12	2				2	PM/PLM/Mvac	75	AT3G62150.1: 75.06, 0.0, 1912, located in, plasma membrane, vacuolar membrane, ; AT2G47000.1: 75.48, 0.0, 1904, located in, plasma membrane, plasmodesma, ; AT1G02530.1: 71.65, 0.0, 1820, ; AT4G01820.1: 70.77, 0.0, 1751, ;	Transport
			Mic (DIM-)	Medtr7g100110.1	Endoplasmic reticulum-type calcium-transporting ATPase 4	58.8	4.66667	0.0793651	1.82044e-05																					4	2				2	PM/Mvac	71	AT4G00900.1: 71.27, 0.0, 793, ; AT1G07670.1: 82.83, 0.0, 925, located in, plasma membrane, ; AT1G07810.1: 81.28, 0.0, 917, located in, plasma membrane, vacuolar membrane, ;	Transport
			Mic (DIM-)	Medtr7g112350.1	Importin subunit alpha	62.1	1.5	0.0241546	5.54047e-06																											PLM/CW/Cyto/Nuc	70	AT4G02150.1: 70.20, 0.0, 759, located in, cytosol, ; AT4G16143.1: 80.08, 0.0, 857, located in, cytosol, nucleolus, plasmodesma, ; AT1G09270.3: 77.43, 0.0, 698, located in, cytosol, ; AT1G09270.1: 73.56, 0.0, 778, located in, cytosol, ; AT3G06720.1: 79.81, 0.0, 858, located in, cell wall, cytosol, nucleolus, ; AT4G16143.2: 80.08, 0.0, 857, located in, cytosol, ; AT3G06720.2: 79.81, 0.0, 858, locat…	Transport
			Mic (DIM-)	Medtr1g083810.1	Importin subunit alpha-1	58.9	1.66667	0.0282965	6.49053e-06																											PLM/CW/Cyto/Nuc	70	AT4G02150.1: 70.98, 0.0, 775, located in, cytosol, ; AT4G16143.1: 82.46, 0.0, 895, located in, cytosol, nucleolus, plasmodesma, ; AT1G09270.3: 78.95, 0.0, 716, located in, cytosol, ; AT1G09270.1: 74.68, 0.0, 798, located in, cytosol, ; AT1G02690.1: 70.90, 0.0, 787, ; AT3G06720.1: 82.84, 0.0, 897, located in, cell wall, cytosol, nucleolus, ; AT4G16143.2: 82.46, 0.0, 895, located in, cytosol, ; AT1…	Transport
			Mic (DIM-)	Medtr1g018800.1	At4g07390-like protein (Fragment)	25.7	0.5	0.0194553	4.46256e-06																					5	3					M	76	AT4G07390.1: 76.68, 3e-128, 366, ; AT5G59470.2: 72.06, 2e-68, 211, ;	Transport
			Mic (DIM-)	Medtr1g097840.1	Aquaporin NIP3-1	30.9	0.5	0.0161812	3.71157e-06																					6	2				2	PM *	71	AT4G10380.1: 71.53, 2e-142, 407, ;	Transport
			Mic (DIM-)	Medtr3g092970.1	Nascent polypeptide-associated complex subunit alpha	24.6	2.5	0.101626	2.33105e-05																						1					PLM/Cyto/Ribo	74	AT4G10480.2: 74.51, 3e-70, 217, ; AT4G10480.1: 74.51, 4e-70, 217, ; AT3G12390.1: 70.00, 7e-63, 198, located in, cytosol, cytosolic ribosome, plasmodesma, ;	Transport
			Mic (DIM-)	Medtr2g034900.1	Importin subunit alpha-1	61.7	1.33333	0.0216099	4.95679e-06																					1						PLM/CW/Cyto/Nuc	80	AT4G16143.1: 80.71, 0.0, 895, located in, cytosol, nucleolus, plasmodesma, ; AT1G09270.3: 72.69, 0.0, 691, located in, cytosol, ; AT3G06720.2: 78.15, 0.0, 884, located in, cell wall, cytosol, nucleolus, ; AT1G09270.1: 70.75, 0.0, 786, located in, cytosol, ; AT1G09270.2: 70.75, 0.0, 786, located in, cytosol, ; AT3G06720.1: 78.15, 0.0, 884, located in, cell wall, cytosol, nucleolus, ; AT4G16143.2: …	Transport
			Mic (DIM-)	Medtr4g100740.1	Genomic DNA chromosome 5 P1 clone MQL5	30.5	1	0.0327869	7.5205e-06																					2						ER	72	AT4G17420.3: 72.14, 4e-134, 384, ; AT4G17420.2: 72.18, 7e-125, 361, ; AT4G17420.1: 75.09, 1e-155, 440, ; AT5G47420.1: 77.30, 7e-163, 458, ;	Transport
			Mic (DIM-)	Medtr4g080800.1	Endoplasmic reticulum-Golgi intermediate compartment protein 3	53.3	0.333333	0.00625391	1.43449e-06																					2					1	PM	73	AT4G27080.1: 73.54, 0.0, 758, ; AT4G27080.2: 73.23, 0.0, 736, ; AT3G20560.1: 70.33, 0.0, 716, ;	Transport
			Mic (DIM-)	Medtr3g118530.1	Monosaccharide-sensing protein 2	79.1	2.5	0.0316056	7.24954e-06																					11	2	Y			3	MVac/Golgi	72	AT4G35300.2: 72.51, 0.0, 1030, located in, Golgi apparatus, vacuolar membrane, vacuole, ; AT4G35300.5: 72.48, 0.0, 775, located in, Golgi apparatus, ; AT4G35300.3: 72.51, 0.0, 1030, located in, Golgi apparatus, ; AT4G35300.4: 73.85, 0.0, 1061, located in, Golgi apparatus, ; AT4G35300.1: 73.85, 0.0, 1061, located in, Golgi apparatus, vacuolar membrane, vacuole, ;	Transport
			Mic (DIM-)	Medtr3g116060.1	Monosaccharide-sensing protein 2	78.1	3.33333	0.0426803	9.78981e-06																					11	2				1	MVac/Golgi	71	AT4G35300.4: 71.05, 0.0, 1001, located in, Golgi apparatus, ; AT4G35300.1: 71.05, 0.0, 1001, located in, Golgi apparatus, vacuolar membrane, vacuole, ;	Transport
			Mic (DIM-)	Medtr2g098070.1	ADP,ATP carrier protein, mitochondria	39.3	27	0.687023	0.000157586																					2						PM/Mvac/Mchloro/CW/Nuc/Mito	70	AT5G13490.2: 70.76, 0.0, 525, located in, membrane, vacuolar membrane, ; AT3G08580.1: 72.03, 0.0, 516, located in, cell wall, chloroplast, chloroplast envelope, membrane, mitochondrion, nucleolus, plasma membrane, vacuolar membrane, vacuole, ; AT5G13490.1: 70.76, 0.0, 525, located in, chloroplast, chloroplast envelope, membrane, mitochondrion, vacuolar membrane, ; AT3G08580.2: 72.03, 0.0, 516, lo…	Transport
			Mic (DIM-)	Medtr7g088680.1	Nascent polypeptide-associated complex subunit alpha-like protein	22	7.33333	0.333333	7.64584e-05																						4					PLM/Cyto/Ribo/Golgi	70	AT5G13850.1: 70.00, 2e-74, 226, located in, Golgi apparatus, cytosol, cytosolic ribosome, plasmodesma, ; AT3G12390.1: 72.50, 5e-76, 231, located in, cytosol, cytosolic ribosome, plasmodesma, ;	Transport
			Mic (DIM-)	Medtr7g083790.1	Phosphate carrier protein, mitochondrial	39.4	20.1667	0.511844	0.000117404																										3	Mvac/CW/Mito	78	AT5G14040.1: 78.90, 0.0, 575, located in, cell wall, chloroplast, membrane, mitochondrion, vacuolar membrane, ;	Transport
			Mic (DIM-)	Medtr4g077740.1	D-xylose-proton symporter-like 2	53.6	1.16667	0.0217662	4.99262e-06																					12	2				1	Mvac	72	AT5G17010.3: 72.37, 0.0, 745, located in, vacuolar membrane, ; AT5G17010.1: 72.37, 0.0, 745, located in, vacuolar membrane, ;	Transport
			Mic (DIM-)	Medtr8g086070.1	Mitochondrial 2-oxoglutarate/malate carrier protein	32.1	18.5	0.576324	0.000132195																											PLM/Mvac/Mchloro/CW/Mito	83	AT5G19760.1: 83.39, 0.0, 526, located in, cell wall, chloroplast, chloroplast envelope, mitochondrion, plasmodesma, vacuolar membrane, ;	Transport
			Mic (DIM-)	Medtr1g043220.1 Medtr1g043200.1 Medtr1g043290.1	Inorganic phosphate transporter 1-1	58.6	30.5	0.520478	0.000119385																					11					1	PM/PLM/Golgi/Vac	80	AT5G43370.2: 80.04, 0.0, 821, ; AT3G54700.1: 80.43, 0.0, 853, located in, plasma membrane, ; AT2G38940.1: 77.78, 0.0, 838, located in, Golgi apparatus, membrane, plasma membrane, plasmodesma, vacuole, ; AT2G32830.1: 76.15, 0.0, 828, ; AT5G43370.1: 80.04, 0.0, 821, located in, membrane, ; AT5G43360.1: 81.01, 0.0, 857, located in, plasma membrane, ; AT5G43350.1: 80.23, 0.0, 853, located in, plasma …	Transport
			Mic (DIM-)	Medtr5g030530.1	Mitochondrial carnitine/acylcarnitine carrier-like protein	30.7	5.16667	0.168295	3.86028e-05																						2				1	Chloro/Mito	75	AT5G46800.1: 75.67, 6e-169, 475, located in, chloroplast, mitochondrion, ;	Transport
			Mic (DIM-)	AC233663_23.1	High-affinity nitrate transporter	56.9	4.5	0.0790861	1.81404e-05																					12						PM/Chloro	72	AT5G60780.1: 72.23, 0.0, 786, ; AT5G60770.1: 78.64, 0.0, 877, ; AT3G45060.1: 71.72, 0.0, 776, located in, chloroplast, plasma membrane, ; AT1G08100.1: 74.47, 0.0, 814, ; AT1G08090.1: 78.45, 0.0, 877, located in, plasma membrane, ;	Transport
			Mic (DIM-)	Medtr4g106750.1	Nucleobase ascorbate transporter	57.8	0.333333	0.00576701	1.32281e-06																					12						PM/PLM/CW/Vac	84	AT5G62890.3: 84.96, 0.0, 945, located in, cell wall, ; AT5G49990.1: 80.23, 0.0, 868, located in, plasmodesma, ; AT1G60030.1: 75.52, 0.0, 842, located in, plasma membrane, plasmodesma, ; AT5G62890.4: 84.78, 0.0, 809, ; AT5G62890.2: 84.96, 0.0, 945, located in, cell wall, vacuole, ; AT5G62890.1: 84.96, 0.0, 945, located in, cell wall, plasmodesma, vacuole, ;	Transport
			Mic (DIM-)	Medtr2g009220.1	2-oxoglutarate/malate translocator	60.9	0.666667	0.0109469	2.51095e-06																					11	6					Mchloro	75	AT5G64290.1: 75.35, 0.0, 818, located in, chloroplast, chloroplast envelope, chloroplast thylakoid, membrane, ;	Transport
			Mic (DIM-)	Medtr4g124050.1	ABC transporter ATP-binding protein	141.8	3.33333	0.0235073	5.39199e-06																					12	2				1	PM *			Transport
			Mic (DIM-)	Medtr4g123990.1	ABC transporter B family member 11	138	4	0.0289855	6.64856e-06																					10	2				3	PM *			Transport
			Mic (DIM-)	Medtr4g081190.1	ABC transporter B family member 15	136.7	0.333333	0.00243843	5.59316e-07																					11		Y			2	PM *			Transport
			Mic (DIM-)	Medtr1g088680.1	ABC transporter C family member 14	169.3	2.33333	0.0137822	3.16131e-06																					17		Y			11	PM/Mvac *			Transport
			Mic (DIM-)	Medtr1g066530.1	Albumin-2	24.9	3.5	0.140562	3.22415e-05																										1	Cyto *			Transport
			Mic (DIM-)	Medtr1g006490.1	Aquaporin TIP4-1	22.5	2.83333	0.125926	2.88843e-05																					6	4					M *			Transport
			Mic (DIM-)	Medtr7g051230.1	Ferredoxin	17.1	3.83333	0.224172	5.14194e-05																											Mito/Chloro *			Transport
			Mic (DIM-)	Medtr8g012390.1	Heavy metal ATPase	102.9	0.166667	0.0016197	3.71518e-07																					8	2				6	M *			Transport
			Mic (DIM-)	Medtr7g099800.1	K(+)/H(+) antiporter	92.5	2.16667	0.0234234	5.37276e-06																					12	2				1	M *			Transport
			Mic (DIM-)	Medtr1g009200.1	LATD/NIP	64.9	1.5	0.0231125	5.30143e-06																					11					4	M *			Transport
			Mic (DIM-)	Medtr2g036910.1	Metaxin-2	36.9	0.666667	0.0180668	4.14409e-06																					1						Mmito *			Transport
			Mic (DIM-)	Medtr5g094300.1	Mitochondrial import inner membrane translocase subunit TIM22	21.2	0.666667	0.0314465	7.21306e-06																										1	Mmito/Mchloro *			Transport
			Mic (DIM-)	Medtr5g095530.1	Mitochondrial import inner membrane translocase subunit TIM50	42	0.666667	0.015873	3.64088e-06																											Mmito *			Transport
			Mic (DIM-)	Medtr3g085410.1	Mitochondrial import receptor subunit TOM20	22.4	2.5	0.111607	2.55999e-05																					1					2	Mmito/Ribo *			Transport
			Mic (DIM-)	Medtr3g008580.1	Monocopper oxidase-like protein SKS1	65.6	1	0.0152439	3.49658e-06																					1		Y	100.0%			PM/AnchorM *			Transport
			Mic (DIM-)	Medtr5g024740.1	Monosaccharide-sensing protein 3	82	1	0.0121951	2.79726e-06																					11	2				1	PM/Mvac *			Transport
			Mic (DIM-)	Medtr8g061970.1	Multidrug resistance protein ABC transporter family	167.4	6.33333	0.0378335	8.67808e-06																					17		Y			6	PM/Mvac *			Transport
			Mic (DIM-)	Medtr3g077640.1	Phosphate/phosphoenolpyruvate translocator	44.4	4	0.0900901	2.06644e-05																					8	2				1	Mchloro/Mito *			Transport
			Mic (DIM-)	Medtr1g011640.1	Pleiotropic drug resistance protein	160.8	3.5	0.0217662	4.99262e-06																					13					2	PM *			Transport
			Mic (DIM-)	Medtr3g107870.1	Pleiotropic drug resistance protein	164.9	3	0.0181928	4.17299e-06																					13					2	PM *			Transport
			Mic (DIM-)	Medtr7g098300.1 Medtr7g098330.1 Medtr7g098740.1 Medtr7g098750.1 Medtr7g098760.1	Pleiotropic drug resistance protein	167.7	5	0.0298151	6.83886e-06																					13					3	M *			Transport
			Mic (DIM-)	Medtr2g093770.1	Protein transport protein Sec61 beta subunit	10.6	1	0.0943396	2.16392e-05																					1	2				1	PM *			Transport
			Mic (DIM-)	Medtr8g086330.1	Protein transport protein Sec61 beta subunit	8.1	1	0.123457	2.83179e-05																					1						Chloro *			Transport
			Mic (DIM-)	Medtr4g127150.1	Protein transport protein SEC61 gamma subunit	7.7	1.5	0.194805	4.46835e-05																					1						Cyto *			Transport
			Mic (DIM-)	Medtr4g083150.1	Ras GTPase-activating protein-binding protein	49.6	1.83333	0.0369624	8.47825e-06																											Cyto *			Transport
			Mic (DIM-)	Medtr3g093380.1	SAM domain family protein	27.9	5	0.179211	4.11067e-05																						2				2	PM/Mmito/Mchloro/Vac *			Transport
			Mic (DIM-)	Medtr5g067470.1	Sucrose transport protein 2	54.2	1.33333	0.0246002	5.64269e-06																					12	8				2	PM/Vac *			Transport
			Mic (DIM-)	Medtr8g102860.1	Sugar transport protein	56.5	3	0.0530973	1.21792e-05																					11	2				1	PM *			Transport
			Mic (DIM-)	Medtr7g088050.1	Translocase of chloroplast 34	36.7	0.833333	0.0227066	5.20834e-06																										1	Mchloro *			Transport
			Mic (DIM-)	Medtr2g099550.1	Translocase of inner mitochondrial membrane TIM23	19.8	1	0.0505051	1.15846e-05																						6					Mmito *			Transport
			Mic (DIM-)	Medtr4g083960.1	Unknown protein	57.7	2.16667	0.0375505	8.61317e-06																					12					3	M *			Transport
			Mic (DIM-)	Medtr4g101280.1	14 kDa proline-rich protein DC2.1	14.8	0.666667	0.045045	1.03322e-05																							Y			6	EndoM *	85	AT1G62510.1: 85.54, 2e-43, 143, ;	Transport (lipid)
			Mic (DIM-)	Medtr5g099070.1	Niemann-Pick C1 protein	173.2	3.33333	0.0192456	4.41446e-06																					13		Y			10	PM/PLM/MVac	79	AT4G38350.2: 79.82, 0.0, 747, ; AT4G38350.1: 79.82, 0.0, 747, located in, membrane, vacuolar membrane, vacuole, ; AT1G42470.1: 74.30, 0.0, 582, located in, plasma membrane, plasmodesma, ;	Transport (lipid)
			Mic (DIM-)	Medtr5g030580.1	Protein spinster homolog 1	53.6	1.16667	0.0217662	4.99262e-06																					10						M *			Transport (lipid)
	R	G	Mic	Medtr1g086480.1	ADP ribosylation factor	20.6	9.83333	0.477346	0.000109491	2	5	0.0970874	0.242718	4.63646e-05	0.000118805	8.25847e-05	6	6	0.291262	0.291262	0.000151384	0.000158986	0.000155185	0.423454	1.08506	0.754257	1.38261	1.45204	1.41732					Y		PM/PLM/Mvac/Cyto/Golgi	98	AT3G62290.2: 98.90, 4e-132, 372, located in, Golgi apparatus, ; AT1G70490.1: 98.90, 5e-132, 371, located in, Golgi apparatus, plasma membrane, vacuole, ; AT3G62290.1: 98.90, 4e-132, 372, located in, Golgi apparatus, plasmodesma, vacuole, ; AT5G14670.1: 98.34, 3e-131, 370, located in, Golgi apparatus, ; AT1G70490.2: 98.90, 5e-132, 371, located in, Golgi apparatus, plasma membrane, vacuole, ; AT1G2…	Vesicular traffic
	R	G	Mic	Medtr4g069850.1	Ras-related protein Rab7	23	11	0.478261	0.000109701	3	3	0.130435	0.130435	6.22898e-05	6.38447e-05	6.30673e-05	6	11	0.26087	0.478261	0.000135587	0.000261059	0.000198323	0.567813	0.581987	0.5749	1.23597	2.37973	1.80785						3	PM/Mvac/Golgi	89	AT1G49300.1: 89.32, 7e-138, 388, located in, Golgi apparatus, plasma membrane, vacuolar membrane, ; AT4G09720.1: 70.87, 2e-109, 316, located in, Golgi apparatus, vacuolar membrane, ; AT3G16100.1: 82.52, 2e-128, 364, located in, Golgi apparatus, nucleus, plasma membrane, ; AT1G49300.2: 89.32, 7e-138, 388, located in, Golgi apparatus, plasma membrane, vacuolar membrane, ; AT1G52280.1: 83.98, 6e-129…	Vesicular traffic
	R	G	Mic	Medtr3g070940.1	Clathrin heavy chain	197.3	22.5	0.11404	2.61579e-05	4	2	0.0202737	0.0101368	9.6818e-06	4.96175e-06	7.32177e-06	7	6	0.035479	0.0304105	1.84402e-05	1.65996e-05	1.75199e-05	0.37013	0.189685	0.279907	0.704959	0.634595	0.669777				99.2%		6	PM/PLM/Mvac/Cyto/Golgi/Chloro	89	AT3G11130.1: 89.90, 0.0, 3175, located in, Golgi apparatus, plasma membrane, plasmodesma, vacuolar membrane, vacuole, ; AT3G08530.1: 89.49, 0.0, 3157, located in, Golgi apparatus, chloroplast, cytosol, membrane, plasma membrane, plasmodesma, ;	Vesicular traffic
	R2X	G	Mic	Medtr1g066460.1	Syntaxin-71	29.8	10.8333	0.363535	8.33859e-05	12	10	0.402685	0.33557	0.000192304	0.000164254	0.000178279	7	11	0.234899	0.369128	0.000122089	0.000201489	0.000161789	2.30619	1.9698	2.138	1.46415	2.41634	1.94024	1					2	PM/PLM	75	AT3G09740.1: 75.94, 2e-150, 425, located in, plasma membrane, plasmodesma, ;	Vesicular traffic
		G	Mic	Medtr4g073400.1	Synaptotagmin-7	61.2	6	0.0980392	2.24878e-05								2	2	0.0326797	0.0326797	1.69853e-05	1.78383e-05	1.74118e-05				0.755313	0.793244	0.774278	1						PM/PLM/Golgi/Vac	72	AT1G20080.1: 72.44, 0.0, 833, located in, Golgi apparatus, ; AT2G20990.2: 71.10, 0.0, 825, ; AT2G20990.1: 74.26, 0.0, 838, located in, membrane, plasma membrane, plasmodesma, vacuole, ;	Vesicular traffic
		G2X	Mic	Medtr4g115660.1	Synaptotagmin-1	63.4	1.16667	0.0184017	4.22089e-06								2	1	0.0315457	0.0157729	1.63959e-05	8.60965e-06	1.25028e-05				3.88447	2.03977	2.96212	1					1	PM/PLM	73	AT1G05500.1: 73.67, 0.0, 889, located in, plasma membrane, plasmodesma, ; AT5G11100.1: 71.30, 0.0, 855, ;	Vesicular traffic
		G2X	Mic	Medtr2g013220.1	Clathrin light chain	34.4	3.16667	0.0920543	2.1115e-05								3	5	0.0872093	0.145349	4.53271e-05	7.93389e-05	6.2333e-05				2.14668	3.75747	2.95207							PM/Mchloro *			Vesicular traffic
	R		Mic	Medtr2g088700.1	Syntaxin-132	34.6	12.1667	0.351638	8.0657e-05	7	2	0.202312	0.0578035	9.66152e-05	2.82934e-05	6.24543e-05								1.19785	0.350787	0.774319				1					1	PM *			Vesicular traffic
	R2X		Mic	Medtr3g055200.1	Syntaxin-52	26	1.16667	0.0448718	1.02925e-05	2	3	0.0769231	0.115385	3.6735e-05	5.6478e-05	4.66065e-05								3.56911	5.48731	4.52821				1					1	Vac	72	AT1G16240.1: 72.41, 3e-120, 345, located in, vacuole, ; AT1G79590.2: 74.68, 4e-122, 350, located in, vacuole, ; AT1G79590.1: 74.68, 4e-122, 350, located in, vacuole, ; AT1G16240.3: 72.02, 4e-93, 276, ; AT1G16240.2: 72.41, 3e-120, 345, located in, vacuole, ;	Vesicular traffic
	R2X			Medtr4g027050.1	Vesicle-associated membrane protein-associated protein A	26.7				1	2	0.0374532	0.0749064	1.7886e-05	3.66649e-05	2.72754e-05														1						PM	74	AT3G60600.2: 74.53, 1e-86, 259, located in, plasma membrane, ;	Vesicular traffic
	R2X		Mic	Medtr3g072080.1	Alpha-soluble NSF attachment protein	32.5	0.666667	0.0205128	4.70514e-06	1	2	0.0307692	0.0615385	1.4694e-05	3.01216e-05	2.24078e-05								3.12297	6.40186	4.76242									1	PM/PLM/Mvac	74	AT3G56190.1: 74.39, 3e-150, 426, located in, membrane, plasma membrane, plasmodesma, vacuolar membrane, vacuole, ;	Vesicular traffic
			Mic (DIM-)	Medtr2g083860.1	Ras-related protein Rab-11A	24	3.83333	0.159722	3.66363e-05																						3				2	PM/PLM/Mvac/Cyto	82	AT1G16920.1: 82.57, 1e-131, 373, located in, plasma membrane, vacuolar membrane, vacuole, ; AT1G28550.1: 72.15, 2e-115, 332, located in, plasma membrane, ; AT1G06400.1: 83.49, 9e-135, 381, located in, plasma membrane, ; AT4G18800.1: 82.57, 6e-130, 369, located in, plasma membrane, plasmodesma, ; AT3G15060.1: 75.45, 3e-120, 344, located in, cytosol, ; AT5G45750.1: 81.65, 2e-129, 368, located in, c…	Vesicular traffic
			Mic (DIM-)	Medtr5g062720.1	Endoplasmic reticulum-Golgi intermediate compartment protein 3	43.4	0.833333	0.0192012	4.40429e-06																					2					4	Mvac/Golgi	77	AT1G22200.2: 77.01, 0.0, 565, ; AT1G22200.1: 77.98, 0.0, 657, ; AT1G36050.2: 81.61, 0.0, 696, located in, Golgi apparatus, ; AT1G36050.1: 81.41, 0.0, 689, located in, Golgi apparatus, vacuolar membrane, ;	Vesicular traffic
			Mic (DIM-)	Medtr5g027790.1	Secretory carrier-associated membrane protein 2	30.2	1.33333	0.0441501	1.01269e-05																					4						PM/Golgi	74	AT1G32050.1: 74.35, 6e-147, 416, located in, Golgi apparatus, plasma membrane, ;	Vesicular traffic
			Mic (DIM-)	AC225474_12.2	Ras-related protein Rab7	23.4	5.83333	0.249288	5.71805e-05																										1	PM/Mvac/Golgi	76	AT1G49300.1: 76.27, 7e-100, 292, located in, Golgi apparatus, plasma membrane, vacuolar membrane, ; AT4G09720.3: 78.68, 2e-112, 325, located in, Golgi apparatus, ; AT4G09720.4: 81.15, 9e-113, 325, located in, Golgi apparatus, ; AT1G52280.1: 80.00, 5e-106, 308, located in, Golgi apparatus, plasma membrane, vacuolar membrane, vacuole, ; AT4G09720.2: 80.79, 1e-90, 268, located in, vacuolar membrane,…	Vesicular traffic
			Mic (DIM-)	Medtr4g012940.1	Ras-related protein Rab7	23.2	8.66667	0.373563	8.56862e-05																										2	PM/Mvac/Golgi	87	AT1G49300.1: 87.44, 4e-132, 374, located in, Golgi apparatus, plasma membrane, vacuolar membrane, ; AT4G09720.1: 70.95, 2e-107, 311, located in, Golgi apparatus, vacuolar membrane, ; AT3G16100.1: 90.82, 7e-140, 393, located in, Golgi apparatus, nucleus, plasma membrane, ; AT1G49300.2: 87.44, 4e-132, 374, located in, Golgi apparatus, plasma membrane, vacuolar membrane, ; AT1G52280.1: 91.30, 2e-140…	Vesicular traffic
			Mic (DIM-)	Medtr2g012560.1	Secretory carrier-associated membrane protein	32.3	1.83333	0.0567595	1.30192e-05																					4					1	PM	72	AT1G61250.2: 72.62, 8e-143, 407, ; AT1G61250.1: 72.16, 5e-158, 446, located in, membrane, plasma membrane, ;	Vesicular traffic
			Mic (DIM-)	Medtr5g005100.1	Vacuolar-sorting receptor 1	68.6	4.5	0.0655977	1.50465e-05																					1		Y			2	M/Golgi/Vac	82	AT2G14720.2: 82.24, 0.0, 1069, located in, Golgi apparatus, vacuole, ; AT2G14740.2: 83.14, 0.0, 1077, located in, Golgi apparatus, membrane, ; AT2G14740.1: 83.14, 0.0, 1077, located in, Golgi apparatus, membrane, ; AT2G14720.1: 82.24, 0.0, 1069, located in, Golgi apparatus, vacuole, ;	Vesicular traffic
			Mic (DIM-)	Medtr1g106940.1	Vacuolar-sorting receptor 1	66	5.66667	0.0858586	1.96938e-05																					1					2	M/Golgi/Vac	83	AT2G14720.2: 83.53, 0.0, 1073, located in, Golgi apparatus, vacuole, ; AT3G52850.1: 71.31, 0.0, 910, located in, Golgi apparatus, ; AT2G14740.2: 84.18, 0.0, 1082, located in, Golgi apparatus, membrane, ; AT2G14740.1: 84.18, 0.0, 1082, located in, Golgi apparatus, membrane, ; AT2G14720.1: 83.53, 0.0, 1073, located in, Golgi apparatus, vacuole, ;	Vesicular traffic
			Mic (DIM-)	AC233651_1003.1	Unknown protein	22.9	1.83333	0.0800582	1.83634e-05																											PM/Cyto	71	AT2G20760.1: 71.62, 2e-55, 182, located in, cytosol, plasma membrane, ;	Vesicular traffic
			Mic (DIM-)	Medtr4g071130.1	Coatomer alpha subunit-like protein	135.2	2.16667	0.0160256	3.67589e-06																										2	PM/Cyto	80	AT2G21390.1: 80.91, 0.0, 2076, located in, cytosol, membrane, ; AT1G62020.1: 81.71, 0.0, 2092, located in, cytosol, membrane, plasma membrane, ;	Vesicular traffic
			Mic (DIM-)	Medtr5g071810.1	Clathrin heavy chain	163.8	1.16667	0.00712251	1.63373e-06																										10	PM/PLM/Mvac/Cyto/Golgi/Chloro	75	AT3G11130.1: 75.84, 0.0, 1968, located in, Golgi apparatus, plasma membrane, plasmodesma, vacuolar membrane, vacuole, ; AT3G08530.1: 75.76, 0.0, 1965, located in, Golgi apparatus, chloroplast, cytosol, membrane, plasma membrane, plasmodesma, ;	Vesicular traffic
			Mic (DIM-)	Medtr5g082900.1	Clathrin heavy chain	193	15.8333	0.082038	1.88175e-05																										4	PM/PLM/Mvac/Cyto/Golgi/Chloro	91	AT3G11130.1: 91.43, 0.0, 3190, located in, Golgi apparatus, plasma membrane, plasmodesma, vacuolar membrane, vacuole, ; AT3G08530.1: 91.19, 0.0, 3192, located in, Golgi apparatus, chloroplast, cytosol, membrane, plasma membrane, plasmodesma, ;	Vesicular traffic
			Mic (DIM-)	Medtr4g123910.1	Novel plant SNARE 13	30.1	1.83333	0.0609081	1.39708e-05																					1					1	PM/PLM	83	AT3G17440.2: 83.57, 4e-124, 357, located in, plasma membrane, ; AT1G48240.1: 83.33, 1e-152, 431, located in, plasma membrane, plasmodesma, ; AT3G17440.1: 84.47, 8e-155, 436, located in, plasma membrane, ;	Vesicular traffic
			Mic (DIM-)	Medtr5g015370.1	ADP ribosylation factor-like protein	20.4	5.33333	0.261438	5.99674e-05																										2	PM/PLM/Mvac/Cyto/Golgi	80	AT3G49860.1: 80.84, 5e-97, 282, ; AT5G37680.1: 80.98, 2e-113, 324, ; AT3G49870.1: 92.93, 3e-125, 354, located in, Golgi apparatus, cytosol, plasma membrane, plasmodesma, vacuolar membrane, vacuole, ; AT5G67560.1: 92.31, 7e-124, 351, located in, plasmodesma, vacuolar membrane, vacuole, ;	Vesicular traffic
			Mic (DIM-)	Medtr4g101020.1	Vesicle-associated membrane protein-associated protein	26.6	1.33333	0.0501253	1.14975e-05																					1					1	PM	73	AT3G60600.3: 73.58, 2e-82, 249, located in, plasma membrane, ; AT3G60600.2: 73.58, 2e-81, 246, located in, plasma membrane, ;	Vesicular traffic
			Mic (DIM-)	Medtr8g066340.1	Syntaxin	30	1.33333	0.0444444	1.01945e-05																					1	2		99.1%			Mvac	72	AT4G17730.2: 72.31, 1e-117, 342, located in, vacuolar membrane, ; AT4G17730.1: 75.51, 4e-117, 340, located in, vacuolar membrane, ; AT5G46860.1: 77.10, 2e-143, 407, located in, vacuole, ;	Vesicular traffic
			Mic (DIM-)	Medtr8g088620.1	Rab GDP dissociation inhibitor	49.6	1.5	0.0302419	6.93675e-06																										2	PLM/Cyto	79	AT5G09550.1: 79.28, 0.0, 754, ; AT2G44100.1: 85.59, 0.0, 802, located in, cytosol, ; AT3G59920.1: 85.14, 0.0, 797, located in, cytosol, plasmodesma, ; AT2G44100.2: 85.58, 0.0, 780, located in, cytosol, ;	Vesicular traffic
			Mic (DIM-)	Medtr5g089370.1	Vesicle-associated membrane protein 7C	24.8	4	0.16129	3.6996e-05																					1					1	PM/Golgi/Vac	75	AT5G11150.1: 75.91, 4e-134, 380, located in, Golgi apparatus, vacuole, ; AT2G25340.1: 77.98, 4e-126, 359, ; AT4G32150.1: 79.82, 2e-128, 365, located in, plasma membrane, vacuole, ;	Vesicular traffic
			Mic (DIM-)	Medtr4g049540.1	Unknown Protein	25	1.16667	0.0466667	1.07042e-05																					3						PLM/Mvac	70	AT5G42570.1: 70.62, 2e-105, 307, located in, plasmodesma, vacuolar membrane, ;	Vesicular traffic
			Mic (DIM-)	Medtr2g005510.1	Ras-related protein RABA2a	24.2	3.16667	0.130854	3.00147e-05																										3	PM/PLM/Cyto	74	AT5G59150.1: 74.53, 3e-109, 317, located in, plasma membrane, ; AT1G09630.1: 86.05, 1e-135, 384, located in, cytosol, plasma membrane, ; AT3G46830.1: 75.12, 1e-111, 323, located in, cytosol, plasma membrane, plasmodesma, ; AT1G07410.1: 75.94, 1e-113, 328, located in, plasma membrane, ;	Vesicular traffic
			Mic (DIM-)	Medtr5g013900.1	Ras-related protein Rab-6	25	2.16667	0.0866667	1.98792e-05																						4				3	PM/PLM/Mvac/Cyto	77	AT5G64990.1: 77.04, 2e-102, 299, ; AT2G22290.1: 76.55, 4e-122, 349, ; AT2G44610.1: 85.84, 4e-139, 392, located in, cytosol, plasma membrane, plasmodesma, vacuolar membrane, ; AT5G64990.2: 74.38, 1e-99, 292, ; AT5G10260.1: 80.09, 3e-128, 364, ; AT4G39890.1: 80.81, 6e-112, 323, ;	Vesicular traffic
			Mic (DIM-)	Medtr4g014060.1 Medtr4g013710.1	PRA1 family protein B4	24.2	1.66667	0.0688705	1.57972e-05																					3	4					ER *			Vesicular traffic
			Mic (DIM-)	AC225507_50.1	PRA1 family protein F2	20.5	11.5	0.560976	0.000128674																					4	2					PM/ER *			Vesicular traffic
			Mic (DIM-)	Medtr7g084590.1	Syntaxin-22	29.5	2.16667	0.0734463	1.68468e-05																					1						Mvac *			Vesicular traffic
Undefined	R	G	Mic	Medtr8g092040.1	Unknown protein	27.6	27.5	0.996377	0.000228544	17	17	0.615942	0.615942	0.000294146	0.000301489	0.000297818	5	1	0.181159	0.0362319	9.41577e-05	1.97772e-05	5.69675e-05	1.28704	1.31917	1.30311	0.411989	0.0865357	0.249262							M/Nuc/Mito/Chloro *			Undefined
	R2X	G	Mic	Medtr4g076030.1	Unknown protein	149.5	8	0.0535117	1.22743e-05	8	18	0.0535117	0.120401	2.55548e-05	5.89336e-05	4.22442e-05	2	2	0.0133779	0.0133779	6.95318e-06	7.30236e-06	7.12777e-06	2.08198	4.8014	3.44169	0.566485	0.594933	0.580709	1	4				1	PM *			Undefined
		G	Mic	Medtr7g074070.1	Unknown protein	36.8	8.33333	0.226449	5.19419e-05								3	1	0.0815217	0.0271739	4.2371e-05	1.48329e-05	2.86019e-05				0.815738	0.285568	0.550653	2	2				1	Mchloro *	72	AT3G08630.1: 72.18, 4e-121, 357, ;	Undefined
		G	Mic	Medtr5g007210.1	Unknown protein	17.9	7.33333	0.409683	9.39713e-05								2	2	0.111732	0.111732	5.80727e-05	6.0989e-05	5.95308e-05				0.617983	0.649017	0.6335	1						Mchloro *			Undefined
	R2X	G2X	Mic	Medtr1g102420.1	Embryo-specific protein	21	0.833333	0.0396825	9.1022e-06	1	1	0.047619	0.047619	2.27407e-05	2.33084e-05	2.30246e-05	1	3	0.047619	0.142857	2.475e-05	7.79788e-05	5.13644e-05	2.49838	2.56074	2.52956	2.71913	8.56703	5.64308	1		Y	100.0%		2	PM/AnchorM *			Undefined
	R2X	G2X		Medtr8g092670.1	Unknown protein	27.2				1	1	0.0367647	0.0367647	1.75572e-05	1.79955e-05	1.77763e-05	1	1	0.0367647	0.0367647	1.91085e-05	2.00681e-05	1.95883e-05											Y	1	Cyto *			Undefined
		G2X	Mic	Medtr1g045490.1	Uncharacterized TPR repeat-containing protein At1g05150	93.3	0.666667	0.00714541	1.63898e-06								4	4	0.0428725	0.0428725	2.2283e-05	2.3402e-05	2.28425e-05				13.5956	14.2784	13.937						1	PM/PLM	76	AT2G32450.1: 76.43, 0.0, 1298, located in, plasma membrane, ; AT1G05150.1: 76.51, 0.0, 1312, located in, plasma membrane, plasmodesma, ;	Undefined
		G2X	Mic	Medtr7g074120.1	Unknown protein	33.2	2.16667	0.065261	1.49693e-05								2	5	0.060241	0.150602	3.13103e-05	8.22066e-05	5.67584e-05				2.09164	5.49169	3.79166	1		Y			2	PM *			Undefined
	R		Mic	Medtr5g096260.1	Unknown protein	22.8	5.83333	0.255848	5.86852e-05	3	3	0.131579	0.131579	6.28362e-05	6.44048e-05	6.36205e-05								1.07073	1.09746	1.0841										ER/Chloro *	72	AT5G55940.1: 72.33, 6e-106, 307, ;	Undefined
	R		Mic	Medtr4g084320.1	Unknown protein	22.4	3	0.133929	3.07199e-05	2	2	0.0892857	0.0892857	4.26388e-05	4.37032e-05	4.3171e-05								1.38799	1.42264	1.40531				2						PM/Mito/Vac *			Undefined
	R		Mic	Medtr1g019810.1	Unknown protein	25.7	6.66667	0.259403	5.95007e-05	1	2	0.0389105	0.077821	1.85819e-05	3.80915e-05	2.83367e-05								0.312297	0.640186	0.476242						Y			1	Nuc/Mito *			Undefined
	R		Mic	Medtr7g114810.1	Tetratricopeptide repeat protein 35	33.7	3	0.0890208	2.04192e-05	2	1	0.0593472	0.0296736	2.83415e-05	1.45245e-05	2.1433e-05								1.38799	0.711318	1.04965									2	Golgi	76	AT3G04830.2: 76.57, 2e-167, 471, located in, Golgi apparatus, ; AT3G04830.1: 77.23, 1e-171, 482, located in, Golgi apparatus, ; AT5G28220.1: 75.08, 8e-167, 470, ;	Undefined
	R		Mic	Medtr3g096480.1	Ankyrin-like protein	88.8	8.66667	0.0975976	2.23865e-05	2	4	0.0225225	0.045045	1.07557e-05	2.20485e-05	1.64021e-05								0.480457	0.984902	0.732679				1					3	Golgi *			Undefined
	R		Mic	AC225507_31.1 AC225517_18.1	Unknown Protein	109.8	7.16667	0.0652702	1.49714e-05	3	3	0.0273224	0.0273224	1.30479e-05	1.33737e-05	1.32108e-05								0.871527	0.893283	0.882405				3						PM/ER/Vac *			Undefined
	R2X		Mic	Medtr8g014650.1	Stem 28 kDa glycoprotein	29.8	4.66667	0.1566	3.59201e-05	8	10	0.268456	0.33557	0.000128203	0.000164254	0.000146228								3.56911	4.57276	4.07093						Y			1	M *			Undefined
	R2X		Mic	AC233657_20.1	Unknown Protein	33.5	0.833333	0.0248756	5.70585e-06	8	9	0.238806	0.268657	0.000114043	0.000131501	0.000122772								19.987	23.0467	21.5169						Y	99.1%			M *			Undefined
	R2X		Mic	Medtr3g105080.1	Unknown Protein	24.2	1	0.0413223	9.47832e-06	3	2	0.123967	0.0826446	5.9201e-05	4.04526e-05	4.98268e-05								6.24594	4.26791	5.25692				1		Y	100.0%		2	M *			Undefined
	R2X			Medtr7g085240.1	Lectin	39.6				1	1	0.0252525	0.0252525	1.20595e-05	1.23605e-05	1.221e-05																				Cyto *			Undefined
			Mic (DIM-)	Medtr4g087310.1	15 kDa selenoprotein	17.9	0.333333	0.018622	4.27142e-06																							Y			2	EndoM *	71	AT1G05720.1: 71.79, 3e-84, 248, ;	Undefined
			Mic (DIM-)	Medtr8g088730.1	Transmembrane 9 superfamily protein member 3	67.3	2.33333	0.0346706	7.95259e-06																					9		Y			1	M/Golgi	88	AT1G10950.1: 88.46, 0.0, 994, located in, Golgi apparatus, membrane, ;	Undefined
			Mic (DIM-)	Medtr2g103500.1	Os02g0202500 protein (Fragment)	14.8	1.83333	0.123874	2.84136e-05																						2					PM/Cyto	82	AT1G29250.1: 82.20, 1e-63, 194, located in, cytosol, nucleus, plasma membrane, ; AT3G04620.1: 77.23, 2e-52, 166, ; AT2G34160.1: 76.87, 5e-66, 200, located in, cytosol, ;	Undefined
			Mic (DIM-)	Medtr5g026930.1	Unknown protein	68.4	1.83333	0.0268031	6.14797e-06																					1					2	Golgi	73	AT1G31850.3: 73.26, 0.0, 955, located in, Golgi apparatus, ; AT1G31850.2: 73.26, 0.0, 955, located in, Golgi apparatus, ; AT1G31850.1: 73.26, 0.0, 955, located in, Golgi apparatus, ; AT4G19120.2: 74.17, 0.0, 958, located in, Golgi apparatus, ; AT4G19120.1: 74.17, 0.0, 958, located in, Golgi apparatus, ;	Undefined
			Mic (DIM-)	Medtr5g063940.1	Unknown protein	30.6	0.5	0.0163399	3.74796e-06																										3	PM/PLM	73	AT1G34750.1: 73.40, 2e-154, 437, located in, plasma membrane, ; AT1G22280.2: 72.04, 8e-90, 269, located in, plasma membrane, ; AT1G22280.3: 71.53, 7e-146, 415, ; AT1G22280.1: 73.05, 2e-148, 421, located in, plasma membrane, plasmodesma, ;	Undefined
			Mic (DIM-)	Medtr3g100940.1	Transmembrane protein 147	25.2	1.16667	0.0462963	1.06192e-05																					6					3	Golgi	87	AT1G47640.1: 87.22, 9e-148, 415, located in, Golgi apparatus, mitochondrion, ;	Undefined
			Mic (DIM-)	Medtr2g102440.1	NMDA receptor-regulated protein 1	108.3	0.833333	0.00769468	1.76497e-06																										1	PLM/Cyto	71	AT1G80410.1: 71.32, 0.0, 1331, located in, cytosol, membrane, plasmodesma, ; AT1G80410.2: 71.40, 0.0, 1326, ;	Undefined
			Mic (DIM-)	Medtr3g116150.1	Unknown Protein	14.5	0.333333	0.0229885	5.273e-06																					1						Mito *	70	AT2G33585.1: 70.53, 1e-44, 147, ;	Undefined
			Mic (DIM-)	Medtr8g105890.1	Small nuclear ribonucleoprotein-like protein	12.4	1.16667	0.094086	2.1581e-05																										1	Cyto/Nuc	92	AT2G47640.4: 92.66, 3e-68, 203, located in, cytosol, ; AT2G47640.2: 93.52, 9e-70, 207, located in, cytosol, nucleolus, ; AT2G47640.1: 92.66, 3e-68, 203, located in, cytosol, nucleolus, ; AT3G62840.2: 93.52, 9e-70, 207, ; AT3G62840.1: 92.66, 3e-68, 203, ; AT2G47640.3: 93.52, 9e-70, 207, located in, cytosol, nucleolus, ;	Undefined
			Mic (DIM-)	Medtr1g059290.1 Medtr6g023720.1	BAC19.9	12.3	4.83333	0.392954	9.01339e-05																											Mito	70	AT3G57785.1: 70.30, 9e-48, 152, ;	Undefined
			Mic (DIM-)	Medtr7g076150.1	Unknown protein	66.6	1.16667	0.0175175	4.01809e-06																					1					1	M/Golgi	71	AT4G00740.1: 71.81, 0.0, 930, located in, Golgi apparatus, membrane, ;	Undefined
			Mic (DIM-)	Medtr1g079890.1	Transmembrane protein 111	27.9	2.16667	0.0776583	1.78129e-05																					3						Mito	82	AT4G12590.1: 82.93, 6e-152, 427, located in, mitochondrion, ;	Undefined
			Mic (DIM-)	Medtr2g025480.1	Brain protein 44	11.8	1.33333	0.112994	2.59181e-05																											Mito	79	AT4G14695.1: 79.63, 1e-59, 181, ; AT4G05590.1: 81.00, 7e-59, 179, ; AT4G22310.1: 87.00, 3e-63, 191, located in, mitochondrion, ;	Undefined
			Mic (DIM-)	Medtr5g086610.1	Transmembrane protein 63A	87.2	0.166667	0.00191131	4.38409e-07																					7					1	PM	72	AT4G22120.1: 72.82, 0.0, 1135, located in, plasma membrane, ; AT4G04340.1: 72.24, 0.0, 1123, located in, plasma membrane, ; AT1G62320.1: 70.30, 0.0, 1084, ; AT4G22120.2: 72.82, 0.0, 1135, located in, plasma membrane, ; AT4G22120.6: 72.82, 0.0, 1135, ; AT4G22120.3: 72.82, 0.0, 1135, located in, plasma membrane, ; AT4G04340.3: 72.24, 0.0, 1123, located in, plasma membrane, ; AT3G21620.1: 75.20, 0.0…	Undefined
			Mic (DIM-)	Medtr8g101880.1 Medtr8g101890.1	Unknown protein	13.9	1.66667	0.119904	2.7503e-05																											Mito *			Undefined
			Mic (DIM-)	Medtr3g106570.1	Unknown protein	23.3	1.33333	0.0572246	1.31259e-05																					1	2	Y			1	EndoM	74	AT4G32130.1: 74.29, 2e-83, 250, ; AT2G25310.1: 73.37, 4e-91, 270, ;	Undefined
			Mic (DIM-)	Medtr4g097800.1	Unknown protein	11.6	1	0.0862069	1.97737e-05																											Mito *	72	AT4G37830.1: 72.73, 1e-47, 150, ;	Undefined
			Mic (DIM-)	Medtr3g098210.1	Cleft lip and palate transmembrane protein 1 homolog	67.6	2.33333	0.0345168	7.91729e-06																					5						M	74	AT5G08500.1: 74.71, 0.0, 914, ; AT5G23575.1: 70.47, 0.0, 867, located in, membrane, ;	Undefined
			Mic (DIM-)	AC235758_24.1	Transmembrane protein 85	19.5	4.16667	0.213675	4.90118e-05																					2						M	82	AT5G10780.2: 82.25, 1e-79, 238, ; AT5G10780.1: 81.22, 8e-86, 254, ;	Undefined
			Mic (DIM-)	Medtr3g105950.1	Transmembrane 9 superfamily protein member 4	73.1	5.33333	0.0729594	1.67351e-05																					9		Y				PM/PLM/Mvac/Golgi	82	AT5G10840.1: 82.53, 0.0, 1092, located in, Golgi apparatus, vacuolar membrane, ; AT3G13772.1: 76.14, 0.0, 991, located in, Golgi apparatus, vacuolar membrane, ; AT5G25100.1: 83.26, 0.0, 1093, located in, Golgi apparatus, plasma membrane, plasmodesma, ; AT5G25100.2: 82.36, 0.0, 1087, located in, Golgi apparatus, ; AT2G24170.1: 80.41, 0.0, 1048, located in, Golgi apparatus, ; AT1G55130.1: 73.90, 0.…	Undefined
			Mic (DIM-)	Medtr1g014080.1	Transmembrane 9 superfamily protein member 4	73	3.83333	0.0525114	1.20448e-05																					9		Y				PM/PLM/Mvac/Golgi	85	AT5G10840.1: 85.53, 0.0, 1103, located in, Golgi apparatus, vacuolar membrane, ; AT3G13772.1: 76.66, 0.0, 991, located in, Golgi apparatus, vacuolar membrane, ; AT5G25100.1: 84.47, 0.0, 1092, located in, Golgi apparatus, plasma membrane, plasmodesma, ; AT5G25100.2: 83.54, 0.0, 1085, located in, Golgi apparatus, ; AT2G24170.1: 80.41, 0.0, 1056, located in, Golgi apparatus, ; AT1G55130.1: 73.08, 0.…	Undefined
			Mic (DIM-)	Medtr4g077000.1	Unknown protein	41.4	5.5	0.13285	3.04726e-05																					1	4				1	Mchloro	76	AT5G12470.1: 76.51, 7e-163, 466, located in, chloroplast, chloroplast envelope, ;	Undefined
			Mic (DIM-)	Medtr8g039290.1	Unknown protein	40.9	0.166667	0.00407498	9.347e-07																							Y				Golgi	75	AT5G13500.1: 75.56, 0.0, 573, located in, Golgi apparatus, ; AT5G13500.3: 75.56, 0.0, 573, located in, Golgi apparatus, ; AT5G13500.2: 75.56, 0.0, 573, located in, Golgi apparatus, ;	Undefined
			Mic (DIM-)	Medtr7g111080.1	Genomic DNA chromosome 5 P1 clone MXC17	164.2	0.5	0.00304507	6.98463e-07																						4				3	PM	85	AT5G24710.1: 85.45, 5e-84, 303, located in, plasma membrane, ;	Undefined
			Mic (DIM-)	Medtr4g070910.1	SAR DNA-binding protein-1	61.3	0.5	0.00815661	1.87092e-06																											PLM/Nuc	81	AT5G27120.1: 81.98, 0.0, 766, located in, nucleolus, plasmodesma, ; AT3G05060.1: 80.81, 0.0, 757, located in, membrane, nucleolus, ;	Undefined
			Mic (DIM-)	Medtr4g116560.1	Transmembrane 9 superfamily protein member 2	41.4	0.166667	0.00402576	9.23411e-07																					1		Y				Golgi	72	AT5G35160.1: 72.80, 0.0, 547, located in, Golgi apparatus, ; AT5G35160.2: 79.12, 0.0, 612, located in, Golgi apparatus, ;	Undefined
			Mic (DIM-)	Medtr4g101140.1	Unknown protein	13.3	0.833333	0.0626566	1.43719e-05																					1	4					Chloro *	81	AT5G47570.1: 81.60, 2e-62, 190, ;	Undefined
			Mic (DIM-)	Medtr2g037990.1	Fiber protein Fb15	10	2.66667	0.266667	6.11668e-05																										1	Mito *			Undefined
			Mic (DIM-)	AC229724_1028.1 Medtr2g036240.1 Medtr2g036260.1 Medtr2g036290.1	Narbonin	35.2	3.66667	0.104167	2.38933e-05																											Chloro *			Undefined
			Mic (DIM-)	Medtr2g036190.1	Narbonin	33.8	0.666667	0.0197239	4.52417e-06																											Chloro *			Undefined
			Mic (DIM-)	Medtr8g102160.1	Os05g0185600 protein (Fragment)	156.5	0.333333	0.00212993	4.88552e-07																					5					2	Vac *			Undefined
			Mic (DIM-)	Medtr4g074930.1 Medtr4g074800.1	RNA-binding protein 34	67.9	0.666667	0.00981836	2.25209e-06																						11					Nuc *			Undefined
			Mic (DIM-)	Medtr2g010540.1	Unknown Protein	28.3	1	0.0353357	8.10514e-06																					1	1					PM/Mchloro *			Undefined
			Mic (DIM-)	AC233676_19.1	Unknown Protein	22.4	0.166667	0.00744048	1.70666e-06																					1						Cyto *			Undefined
			Mic (DIM-)	Medtr1g039490.1	Unknown Protein	46.5	0.666667	0.0143369	3.28854e-06																					1						Mchloro *			Undefined
			Mic (DIM-)	Medtr1g084040.1	Unknown Protein	29.5	0.166667	0.00564972	1.29591e-06																							Y				M *			Undefined
			Mic (DIM-)	Medtr1g089750.1	Unknown Protein	20	0.833333	0.0416667	9.55731e-06																											Nuc *			Undefined
			Mic (DIM-)	Medtr2g005930.1	Unknown Protein	50.8	2.5	0.0492126	1.12882e-05																							Y				ER *			Undefined
			Mic (DIM-)	Medtr2g014360.1	Unknown Protein	16.5	0.5	0.030303	6.95077e-06																										1	Chloro *			Undefined
			Mic (DIM-)	Medtr2g019240.1	Unknown Protein	7.2	2.66667	0.37037	8.49538e-05																					1			99.6%			PM/Vac *			Undefined
			Mic (DIM-)	Medtr2g030560.1	Unknown Protein	40.8	1	0.0245098	5.62194e-06																					1	2	Y			1	PM/ER *			Undefined
			Mic (DIM-)	Medtr3g005050.1	Unknown Protein	10.6	1.33333	0.125786	2.88522e-05																											Mito *			Undefined
			Mic (DIM-)	Medtr3g100100.1	Unknown Protein	24.4	9	0.368852	8.46057e-05																					1	2					Chloro *			Undefined
			Mic (DIM-)	Medtr3g109330.1	Unknown Protein	49.4	11.3333	0.22942	5.26232e-05																					1		Y			1	PM/ER *			Undefined
			Mic (DIM-)	Medtr3g115930.1	Unknown Protein	17.8	4.83333	0.271536	6.22836e-05																					1	2	Y				Mchloro/Mito *			Undefined
			Mic (DIM-)	Medtr4g072130.1	Unknown Protein	5.4	0.833333	0.154321	3.53974e-05																					1	2					M *			Undefined
			Mic (DIM-)	Medtr4g083250.1	Unknown protein	29.1	1.16667	0.0400916	9.19603e-06																						2					Mito *			Undefined
			Mic (DIM-)	Medtr4g118800.1	Unknown protein	20.1	0.666667	0.0331675	7.60781e-06																					4					1	PM *			Undefined
			Mic (DIM-)	Medtr5g027460.1	Unknown protein	58.9	0.666667	0.0113186	2.59621e-06																					12						PM *			Undefined
			Mic (DIM-)	Medtr5g048060.1	Unknown protein	14.9	0.833333	0.0559284	1.28286e-05																					3					1	M *			Undefined
			Mic (DIM-)	Medtr5g091710.1	Unknown protein	39.2	2	0.0510204	1.17028e-05																					1					1	PM/Mito *			Undefined
			Mic (DIM-)	Medtr5g092160.1	Unknown protein	12.6	1	0.0793651	1.82044e-05																					4	2				1	M *			Undefined
			Mic (DIM-)	Medtr6g005540.1	Unknown protein	37.9	0.333333	0.00879507	2.01737e-06																											M/Chloro/Mito *			Undefined
			Mic (DIM-)	Medtr7g073340.1	Unknown protein	33.5	4.66667	0.139303	3.19528e-05																					4	4				1	Mchloro/Mito *			Undefined
			Mic (DIM-)	Medtr7g090890.1	Unknown protein	24.9	2.16667	0.0870147	1.9959e-05																					4					2	Mchloro *			Undefined
			Mic (DIM-)	Medtr8g005360.1	Unknown protein	7.1	1	0.140845	3.23064e-05																					1						Mito *			Undefined
			Mic (DIM-)	Medtr8g091480.1	Unknown protein	86.2	2	0.0232019	5.32193e-06																					1						Mito *			Undefined
			Mic (DIM-)	Medtr1g056390.1	Unknown protein	26.2	3.33333	0.127226	2.91826e-05																							Y			2	PM *			Undefined
			Mic (DIM-)	Medtr8g089300.1	UPF0497 membrane protein 14	20.8	1	0.0480769	1.10277e-05																					5	4					PM *			Undefined
					Total peptides		4359.67			2094	2043						1924	1832
					Additional Table 2 : R- and G-DIM identified proteins
