# Supplementary material for: Direct purification of detergent-insoluble membranes from Medicago truncatula root microsomes: comparison between floatation and sedimentation
Source: BMC Plant Biol. 2014 Sep 30;14:255. doi: 10.1186/s12870-014-0255-x (PMC4193990; doi:10.1186/s12870-014-0255-x)
Supplement: Additional file 3: Table A2. — List of the 327 proteins identified in either Rapid (R) or Gradient (G) DIM fractions. [file 12870_2014_255_MOESM3_ESM.xlsx]

## Sheet: Additional table A2
Additional Table A2: List of the 327 proteins identified in either Rapid (R) or Gradient (G) DIM fractions using GeLC-MS/MS. Representation of previously published plant DIM-associated proteins is indicated by the corresponding letter. Bold characters refer to canonical plant DIM markers and asteriks indicate putative contaminants.
FRACTIONS			PROTEIN IDENTIFICATIONS			DIM-RELATED LITERATURE
R-DIM	G-DIM	Mic	Accessions	Description	Mw (kDa)
R	G	Mic	Medtr5g064580.1	14-3-3 protein	29.1	[14]
R		Mic	Medtr3g100620.1	14-3-3-like protein	28.3	[32],[5],[14]
R		Mic	Medtr3g099380.1	14-3-3-like protein	34.2	[5],[14]
	G	Mic	Medtr8g107470.1	Atypical receptor-like kinase MARK	77	[5],[14]
R	G	Mic	Medtr3g070940.1	Clathrin heavy chain	197.3	[12]
	G	Mic	Medtr2g013220.1	Clathrin light chain	34.4
R	G	Mic	Medtr5g083910.1	Cysteine-rich receptor-like protein kinase	110	[6]
	G	Mic	Medtr4g030140.1	Dynamin-2B	100	[33],[6],[14]
	G		AC235758_29.1	Dynamin-related protein 1A	67.9	[5]
R		Mic	Medtr5g011850.1	EF hand family protein	16.5	[14]
R	G	Mic	Medtr5g098420.1	Fasciclin-like arabinogalactan protein	45	[33],[6],[14]
R	G	Mic	Medtr7g075270.1	Fasciclin-like arabinogalactan protein	42.4	[6],[14]
	G	Mic	Medtr3g106430.1	Flotillin-like protein	52.6	[19]
R			Medtr1g082770.1	GPI-anchored protein, putative	22.7
	G	Mic	Medtr3g107710.1	GTP-binding nuclear protein Ran-A1	88.5
R		Mic	Medtr7g036900.1	Hedgehog-interacting protein	75.4	[19]
R	G	Mic	Medtr4g107810.1 Medtr4g107730.1 Medtr4g107720.1 Medtr4g107760.1 Medtr4g107830.1	Hypersensitive-induced response protein	32.8	[12],[33],[5],[14],[19]
	G		Medtr5g078080.1	Leucine-rich repeat transmembrane protein	68.9	[32],[14]
R			Medtr7g080450.1	Phospholipase A1	50.1
R	G	Mic	Medtr2g103730.1	Phospholipase D alpha	91.8
R		Mic	Medtr5g023050.1	Phospholipase D delta isoform	124.5	[32],[6]
R			Medtr3g105980.1	Phospholipase D4	82.2
R		Mic	Medtr1g116520.1	Protein kinase Pti1	48.5	[33]
R	G	Mic	Medtr4g113100.1 Medtr3g062500.1 Medtr5g075630.1	Protein kinase-like	71.3	[32],[14]
R	G	Mic	Medtr8g098370.1	Protein kinase-like protein	55.1	[6],[5]
R		Mic	Medtr7g081700.1	Ras-like protein	22.4	[14]
R	G	Mic	Medtr4g069850.1	Ras-related protein Rab7	23
	G		Medtr5g098970.1	Receptor like protein kinase	59.3	[6]
R		Mic	Medtr7g081720.1	Receptor protein kinase-like protein	119.6	[6]
R		Mic	Medtr2g075250.1	Receptor-like serine/threonine kinase	111.5
R	G	Mic	Medtr6g031060.2	Remorin	11.4	[6],[5]
	G	Mic	Medtr6g031110.1	Remorin	14.1	[12],[33],[6],[5]
R	G	Mic	Medtr4g063160.1	Small GTP-binding protein	23.8	[6]
R	G	Mic	Medtr2g008620.1	(3R)-hydroxymyristoyl-[acyl carrier protein] dehydratase-like protein	15.7
R		Mic	Medtr5g027960.1	26S proteasome non-ATPase regulatory subunit	44
R		Mic	Medtr1g016750.1	26S proteasome non-ATPase regulatory subunit 8	30.8
R		Mic	Medtr3g070180.1	26S proteasome regulatory particle non-ATPase subunit *	34.7
R			Medtr5g081980.1	26S proteasome regulatory particle non-ATPase subunit 8domain(s)	35.1
	G	Mic	Medtr5g010020.1	40S ribosomal protein S10-like protein	87.3
	G	Mic	Medtr2g019670.1	40S ribosomal protein S14	21.3
	G	Mic	AC146550_1006.1	40S ribosomal protein S17	32.8	[6]
	G	Mic	Medtr1g106900.1	40S ribosomal protein S18	17.6	[6]
	G	Mic	Medtr3g013640.1	40S ribosomal protein S19-like	73.4
	G	Mic	Medtr8g105340.1	40S ribosomal protein S2	30.3	[33]
	G	Mic	Medtr2g084850.1 Medtr2g085090.1	40S ribosomal protein S20	13.7
	G	Mic	Medtr1g081410.1	40S ribosomal protein S24	15.6	[33],[12]
	G	Mic	Medtr2g086610.1	40S ribosomal protein S25-2	11.8
	G	Mic	AC235668_13.1 Medtr1g023000.1	40S ribosomal protein S3	26.6	[19]
	G	Mic	Medtr5g006440.1	40S ribosomal protein S3a-like	29.7
	G	Mic	AC235488_13.1	40S ribosomal protein S5	27.8
	G	Mic	Medtr2g014030.1	40S ribosomal protein S6	28.1	[6]
	G		AC233662_56.1	40S ribosomal protein S9	25.7	[6]
	G	Mic	AC235488_11.1	40S ribosomal protein SA S2, eukaryotic/archaeal	32.7	[33],[14]
R	G	Mic	Medtr3g108280.1	60S acidic ribosomal protein p0	34.3	[33],[6],[14]
	G	Mic	Medtr3g007700.1	60S ribosomal protein L11	20.7	[33],[6],[14]
R	G	Mic	Medtr4g059400.1	60S ribosomal protein L12	17.7	[6]
	G	Mic	Medtr7g111590.1	60S ribosomal protein L13	15.9	[33],[6],[14]
	G	Mic	Medtr5g026750.1	60S ribosomal protein L13	27.3	[6]
	G	Mic	Medtr1g023590.1	60S ribosomal protein L13a	23.3	[6]
	G	Mic	Medtr1g075720.1	60S ribosomal protein L14-1	15.2
	G	Mic	Medtr3g085490.1	60S ribosomal protein L17	20.6	[33]
	G	Mic	Medtr7g076940.1	60S ribosomal protein L2	27.9
	G	Mic	Medtr7g098290.1	60S ribosomal protein L23	18.2	[6]
	G	Mic	Medtr4g063060.1	60S ribosomal protein L23a	17
	G	Mic	Medtr1g061670.1	60S ribosomal protein L24	18.3	[33]
	G	Mic	Medtr5g015570.1	60S ribosomal protein L26-1	26.1
	G	Mic	Medtr3g077050.1	60S ribosomal protein L27a-3	16.5
	G	Mic	Medtr2g100410.1	60S ribosomal protein L28-1	16.3
	G		Medtr1g045250.1	60S ribosomal protein L4-1	47
	G	Mic	Medtr3g118030.1	60S ribosomal protein L5	37.4	[6]
	G		Medtr3g094570.1	60S ribosomal protein L6	25.9	[6]
	G	Mic	Medtr2g038250.1	60S ribosomal protein L7-4	28.4	[33],[12]
	G	Mic	Medtr8g014360.1	ABC transporter family pleiotropic drug resistance protein	165
	G	Mic	Medtr4g123850.1	ABC transporter G family member	166.7
R		Mic	Medtr5g098310.1	Acetyl-CoA acetyltransferase, cytosolic 1	41.5
R		Mic	Medtr8g014640.1	Acid phosphatase	30.1
	G	Mic	Medtr2g088360.1	Aconitate hydratase (Fragment)	106.9
R	G	Mic	Medtr2g008050.1 Medtr3g095530.1	Actin	41.5	[6],[5]
R	G	Mic	Medtr7g026230.1	Actin 4	41.7
	G	Mic	Medtr2g028670.1	Actin depolymerizing factor 2	16
R		Mic	Medtr1g064060.1	Adenosine kinase 2	37.5
R	G	Mic	Medtr4g103800.1	Adenylate kinase B	26.6
R	G	Mic	Medtr1g086480.1	ADP ribosylation factor	20.6	[12],[14]
R	G	Mic	Medtr8g036880.1	ADP,ATP carrier protein	43.2	[12]
R			Medtr5g053950.1	Allene oxide cyclase 4, chloroplastic	27.9
R	G	Mic	AC225449_6.1	Allene oxide synthase	44.6
R	G	Mic	Medtr4g068550.1	Allene oxide synthase	53.8
R		Mic	Medtr5g046030.1	Alpha-1 4-glucan-protein synthase	41.1
R			Medtr5g057990.1	Alpha-D-xylosidase	102.8
R		Mic	Medtr3g072080.1	Alpha-soluble NSF attachment protein	32.5	[6]
R	G	Mic	Medtr1g045550.1	Ammonium transporter 1 member	53.8	[6]
	G		Medtr7g069640.1	Ammonium transporter 3 member	52.1
R		Mic	Medtr3g096480.1	Ankyrin-like protein	88.8
R	G	Mic	Medtr5g063670.1	Annexin	36.1
R	G	Mic	Medtr8g038170.1	Annexin D4	36	[12]
R	G	Mic	Medtr4g076210.1	AP-2 complex subunit beta	99.4
R	G	Mic	Medtr5g010150.1	Aquaporin	30.7	[12],[6],[14]
R	G	Mic	Medtr1g095070.1	Aquaporin PIP	30.3	[12],[6],[14]
R	G	Mic	Medtr5g082070.1	Aquaporin PIP11	30.8	[12],[6],[14]
R		Mic	Medtr7g101190.1	Aquaporin PIP2-1	30.6	[6],[14]
R	G	Mic	Medtr4g059390.1	Aquaporin PIP2-7	30.4	[12],[6],[14]
R	G	Mic	Medtr2g094270.1	Aquaporin PIP2-7	30.7	[6],[14]
R	G	Mic	Medtr3g070210.1	Aquaporin protein PIP11	31	[12],[6],[14]
R	G		Medtr8g013680.1	Aquaporin TIP2-1	25.1	[12]
R	G	Mic	Medtr5g012810.1	Aquaporin TIP2-3	24.8	[12]
R		Mic	Medtr4g073410.1	Ascorbate peroxidase	31.6	[33]
R	G	Mic	Medtr5g071360.1	Asparagine synthetase	65.7
R	G	Mic	Medtr7g111530.1	Aspartic proteinase	55.1
	G	Mic	Medtr8g039540.1	Aspartic proteinase nepenthesin-1	46.7
R		Mic	Medtr8g008870.1	ATP synthase delta subunit	20.9	[19],[6]
R	G	Mic	Medtr1g005600.1 Medtr1g006010.1	ATP synthase subunit alpha	93.1	[5],[19]
R	G	Mic	Medtr1g108770.1 Medtr5g075690.1	ATP synthase subunit beta	120.8	[12],[19]
R	G	Mic	Medtr1g095830.1	ATP synthase subunit d	20.9	[12],[19]
	G		Medtr5g033920.1	ATP-citrate synthase	46.5
R	G	Mic	Medtr2g026080.1	Auxin-induced in root cultures protein	43.9
R			Medtr2g034720.1	Beta xylosidase	82.4
R		Mic	Medtr3g079750.1	Beta-D-glucosidase	68.3	[6],[14]
R	G	Mic	Medtr4g015460.1	Beta-glucosidase G1	57.5
	G	Mic	Medtr7g110660.1	Bifunctional aminoacyl-tRNA synthetase	59.9
R			Medtr3g099580.1	Blue copper protein	19	[14]
R	G	Mic	Medtr3g096050.1	Caffeic acid 3-O-methyltransferase *	39.6
R	G	Mic	Medtr3g098430.1	Calnexin homolog	61.6	[14],[19]
R		Mic	Medtr8g095680.1	Calnexin homolog	61.7	[19],[33],[14]
	G	Mic	Medtr7g080370.1	Calreticulin-3	49.3	[14]
R			Medtr7g111060.1	Cathepsin B	39.3	[14]
R		Mic	Medtr5g076080.1	Cbs domain protein	28
R	G	Mic	AC235487_5.1	Cell division control protein 48 homolog	89.3
	G	Mic	Medtr3g005560.1	Cellulose synthase	79.4
R		Mic	Medtr1g090130.1	Chaperonin CPN60-2, mitochondrial	61	[19]
R		Mic	Medtr1g090140.1	Chaperonin CPN60-like 1, mitochondrial	61	[19]
R		Mic	Medtr3g048920.1	Citrate synthase	56.8	[14]
R			Medtr4g101260.1	Cortical cell-delineating protein	13.8	[14]
R	G	Mic	Medtr1g018840.1	Cysteine proteinase	52.1
R		Mic	Medtr1g023210.1	Cysteine proteinase	39.8
R			Medtr2g026040.1	Cysteine proteinase inhibitor 5	12.8	[14]
R		Mic	Medtr8g027080.1	Cytochrome b5	15.6	[6],[14]
R	G	Mic	Medtr1g011880.1	Cytochrome b-c1 complex subunit	14.4	[12]
R	G	Mic	Medtr6g023160.1	Cytochrome c1 heme protein	33.2
R	G	Mic	Medtr4g061140.1	Cytosolic ascorbate peroxidase	27
R			Medtr4g014960.1	Defective in exine formation	99.2	[14]
R	G		Medtr3g117290.1	Dehydrin	23.4
	G		Medtr4g020450.1	Delta-1-pyrroline-5-carboxylate synthetase	15.1
R		Mic	Medtr5g088850.1	Desiccation protectant protein Lea14 homolog	36.1	[33]
R			Medtr7g079180.1	Desiccation protectant protein Lea14 homolog	18.5	[14]
R	G	Mic	Medtr4g013770.1	Disease resistance response protein	21.2	[12]
R			Medtr4g120150.1	Dynein light chain 1 cytoplasmic-like protein *	14.2
R	G		Medtr4g080810.1	Early nodulin-like protein 1	29.7
	G	Mic	Medtr2g018780.1	Early-responsive to dehydration 4	81.4
R	G		Medtr3g087490.1	Elicitor-inducible protein EIG-J7	20.7	[6],[14]
R	G	Mic	Medtr6g021800.1	Elongation factor 1-alpha	109.6	[32],[33],[6],[5]
R	G	Mic	Medtr5g088660.1	Elongation factor 1-beta	24.2
R	G	Mic	Medtr2g005570.1	Elongation factor 1-gamma	47.6	[33]
R	G	Mic	Medtr2g069050.1 Medtr2g069310.1	Elongation factor EF-2	94
	G		Medtr2g069320.1	Elongation factor EF-2 (Fragment)	94
R	G	Mic	Medtr1g102420.1	Embryo-specific protein	21
	G	Mic	Medtr1g025430.1	Endoplasmin homolog	93.9	[14]
R	G	Mic	Medtr2g039960.1	Eukaryotic initiation factor 4A	46.7	[33],[5],[14]
R			Medtr7g021870.1	Eukaryotic translation initiation factor 3 subunit	38.7
R			Medtr3g105430.1	Eukaryotic translation initiation factor 3 subunit B *	83.8
R	G	Mic	Medtr3g070190.1	Eukaryotic translation initiation factor 3 subunit F	31.4	[14]
R		Mic	Medtr2g087640.1	Eukaryotic translation initiation factor 3 subunit I	35.1
R		Mic	AC225507_16.1	Eukaryotic translation initiation factor 3 subunit L	60.1
R	G	Mic	Medtr4g111930.1	FERONIA receptor-like kinase	97.1	[33]
R		Mic	Medtr5g083170.1	Ferritin-2, chloroplastic	27.8
R		Mic	Medtr4g014540.1	Ferritin-3, chloroplastic	28
R	G	Mic	Medtr2g081810.1	Flavoprotein wrbA	21.6	[19]
R	G	Mic	Medtr5g019620.1	Flavoprotein wrbA	26.7
R	G	Mic	Medtr2g098950.1	Fructokinase	35.1
R	G	Mic	Medtr5g069050.1	Fructose-bisphosphate aldolase	78.2	[14]
R			Medtr1g085140.1	Germin-like protein	23.1
R	G	Mic	Medtr3g065250.1	Glutamine synthetase	39.1
R		Mic	Medtr8g098410.3	Glutathione peroxidase	23.6	[6]
R	G	Mic	Medtr3g085850.1	Glyceraldehyde 3-phosphate dehydrogenase	36.9	[6],[5],[14]
R	G	Mic	Medtr5g094230.1	Glycerophosphodiesterase-like protein	81.2	[12],[33],[6],[19]
R	G	Mic	Medtr4g070140.1	Glycine-rich RNA binding protein 1	18.4
	G	Mic	Medtr4g070080.1	Glycine-rich RNA binding protein 1	15.6
R	G	Mic	Medtr7g024580.1	Heat shock protein	70.8	[32],[6]
	G	Mic	Medtr7g099680.1	Heat shock protein 70	79.2	[32],[6]
R	G	Mic	Medtr5g096430.1	Heat shock protein 90	80	[12],[32],[14]
R	G	Mic	Medtr8g102460.1	Hexokinase	66.6
	G	Mic	Medtr2g096570.1	Histone H2A	16.2
	G	Mic	Medtr4g063410.1	Histone H2A	25.7
	G	Mic	Medtr7g114040.1	Histone H2A	14.5
	G	Mic	Medtr7g108320.1	Histone H2A	14.8
	G		Medtr2g082220.1	Histone H2A	34.5
R	G	Mic	Medtr2g096100.1	Histone H4	11.3	[6]
	G	Mic	Medtr3g082700.1	Inorganic phosphate transporter 1-4	58.9	[33]
R	G	Mic	Medtr1g074930.1	Inorganic phosphate transporter 1-4	58.8
R	G	Mic	Medtr5g020760.1	Isoflavone reductase	35.4
R	G	Mic	Medtr6g059730.1	Kunitz-type trypsin inhibitor-like 2 protein	23.3
	G	Mic	Medtr1g098540.1	L3 Ribosomal protein	52	[33]
	G	Mic	Medtr2g011350.1	Late embryogenesis abundant protein 2	22.9
	G		Medtr7g074250.1	Late embryogenesis abundant protein 2	23.5	[6]
R			Medtr7g085240.1	Lectin *	39.6
R	G	Mic	Medtr8g018550.1	Lipoxygenase *	97.5
R		Mic	Medtr8g018590.1	Lipoxygenase	93.1
R			Medtr8g020970.1	Lipoxygenase 3, chloroplastic	104.6
R	G		Medtr3g087510.1	Lipoxygenase, LH2	20.7	[14]
	G	Mic	AC235671_2.1	LysM domain-containing GPI-anchored protein 2	39.9	[6],[14]
R	G	Mic	Medtr1g043040.1	Malate dehydrogenase	35.5
R		Mic	Medtr5g014710.1	Malate dehydrogenase, glyoxysomal	37.9
R	G	Mic	Medtr8g102620.1	Malic enzyme	65.2
R	G	Mic	Medtr5g017090.1	MAP-like protein kinase	44.2
R		Mic	Medtr6g054890.1	Membrane steroid-binding protein 1	25.7
R	G	Mic	Medtr7g086300.1	Methionine synthase	88.7	[33]
R	G	Mic	Medtr8g106010.1	Mitochondrial import receptor subunit TOM40 homolog	34.1	[12]
R	G	Mic	Medtr5g015580.1	Mitochondrial outer membrane protein porin	29.4	[32],[12]
R	G	Mic	Medtr4g128300.1	Mitochondrial outer membrane protein porin	29.9
	G		Medtr1g018050.1	Mitochondrial outer membrane protein porin	63.8
R	G	Mic	Medtr8g014660.1	Mitochondrial-processing peptidase subunit alpha	54.7	[12]
R	G	Mic	Medtr8g102230.1	Mitochondrial-processing peptidase subunit alpha	54.8	[12]
	G		Medtr8g045670.1	MLP-like protein 34	13
R	G	Mic	Medtr4g101650.1	Monocopper oxidase-like protein SKU5	66.1	[12],[33],[6],[5],[19]
R		Mic	Medtr3g083130.1	NAD(P)H-dependent 6'-deoxychalcone synthase *	35.1
R	G	Mic	Medtr1g042300.1	NADH-quinone oxidoreductase subunit F	63.1	[12]
R		Mic	AC202568_16.1	NADH-quinone oxidoreductase subunit I	25.6
R		Mic	Medtr1g005640.1	NADH-ubiquinone oxidoreductase	26.5
R	G	Mic	Medtr3g065130.1	NADH-ubiquinone oxidoreductase subunit	80.6	[12]
R		Mic	Medtr7g109730.1	Nodal modulator	141.2
R		Mic	Medtr5g014080.1	Nodule-specific cysteine-rich peptide 338	44.8
R			Medtr2g063480.1	Nuclear-pore anchorMLP1/MLP2-like	258.3
R			Medtr8g063080.2	Nucleotide pyrophosphatase/phosphodiesterase (Fragments)	68.7	[14]
R		Mic	Medtr4g103520.1	Nucleotide pyrophosphatase/phosphodiesterase (Fragments)	70.4	[14]
R		Mic	Medtr2g026500.1	Os08g0431500 protein (Fragment)	10.8
R	G	Mic	Medtr7g009330.1	Outer plastidial membrane protein porin	29.6	[12]
R			Medtr5g013020.1	Palmitoyl-protein thioesterase	36.8
R	G	Mic	Medtr8g095360.1	Patellin-5 *	57
R	G	Mic	Medtr2g035100.1	Pathogenesis-related protein PR10	25.8
R		Mic	Medtr2g035130.1	Pathogenesis-related protein PR10 (Fragment)	16.7
R	G	Mic	Medtr7g050870.1	Pectinesterase	60.4
R			Medtr8g023310.1	Pectinesterase	64.4
R			Medtr7g050950.1	Pectinesterase	60.4
R	G	Mic	Medtr4g075290.1	Peptidyl-prolyl cis-trans isomerase	18.1
R	G	Mic	Medtr2g029750.1	Peroxidase	38.2
R	G	Mic	Medtr4g127670.1	Peroxidase	35.6
R	G	Mic	Medtr4g095450.1	Peroxidase	35.3
R		Mic	Medtr5g021060.1	Peroxidase	36.5	[14]
R		Mic	Medtr2g029800.2	Peroxidase	37.9	[14]
R	G	Mic	Medtr2g029740.1	Peroxidase	38.6	[12]
	G	Mic	Medtr2g084000.1	Peroxidase	34.5
R		Mic	Medtr1g107070.1	Peroxidase (Fragment)	19
R		Mic	AC235488_1.1	Peroxidase 3	35.4	[14]
R		Mic	Medtr2g089750.1	Peroxidase 51	36.1	[14]
R	G	Mic	Medtr6g087990.1	Peroxiredoxin	17.4
R	G	Mic	Medtr2g076670.1	Phosphoenolpyruvate-carboxylase	110.7	[33]
R	G	Mic	Medtr2g066120.1	Phosphoglycerate kinase	42.3
	G	Mic	Medtr4g112430.1	Phospholipid-transporting ATPase	136.9
R	G	Mic	Medtr2g036650.1	Plasma membrane ATPase	105.4	[19]
	G	Mic	Medtr2g038310.1	Plasma membrane calcium-transporting ATPase	129.9	[6]
	G	Mic	Medtr3g108800.1	Plasma membrane H+ ATPase	104.5	[6],[14]
R	G	Mic	Medtr4g127710.1	Plasma membrane H+-ATPase	104.7	[6]
	G	Mic	Medtr2g102640.1 Medtr2g102660.1 Medtr2g102670.1	Pleiotropic drug resistance protein	158.2
	G	Mic	Medtr3g008250.1	Prohibitin	30.9	[12]
	G	Mic	Medtr4g078200.1	Prohibitin 1-like protein	32.3
R		Mic	Medtr5g084930.1	Protein disulfide isomerase family	47.3	[14]
R		Mic	Medtr4g059450.1	Protein disulfide isomerase L-2	65
R		Mic	Medtr2g094180.1	Protein disulfide isomerase L-2	62.9
R		Mic	Medtr1g087520.1	Protein disulfide-isomerase	41.2
R			Medtr7g090160.1	Pyrroline-5-carboxylate reductase	28.4
R		Mic	Medtr7g005380.1	Pyruvate dehydrogenase E1 component subunit beta, mitochondrial	38.8
R	G		Medtr1g061630.1	Pyruvate kinase (Fragment)	57.6
R			AC235662_2.1	Reticuline oxidase (Fragment)	61.1	[14]
R	G	Mic	Medtr7g111240.1	Rhicadhesin receptor	22.5	[12]
R		Mic	Medtr2g086500.1	Ribosomal protein L1	24.3
	G	Mic	Medtr1g083460.1	Ribosomal protein L18	20.7
	G	Mic	Medtr3g093110.1	Ribosomal protein L9 (Fragment)	21.7
	G	Mic	Medtr8g012330.1	Ribosomal protein S8	67.9	[33]
	G	Mic	Medtr7g110310.1	S-adenosylmethionine synthetase	43.2	[6]
R	G	Mic	Medtr8g018730.1	Seed lipoxygenase	210.8
R	G	Mic	Medtr8g018420.1	Seed lipoxygenase-3	96
R		Mic	Medtr1g082850.1	Seryl-tRNA synthetase	51.2
	G	Mic	Medtr3g071450.1	Sorting and assembly machinery component 50 homolog *	57.6
R		Mic	Medtr8g014650.1	Stem 28 kDa glycoprotein	29.8
R		Mic	Medtr4g022580.1	Sterol 3-beta-glucosyltransferase	68.3
	G	Mic	Medtr3g093220.1	Stomatin-like protein	43.3
R			Medtr5g012030.1	Stress-induced-phosphoprotein	65.2
R	G	Mic	Medtr7g081580.1	Subtilisin-like serine protease	87.9
R		Mic	Medtr5g064600.1	Subunit 6b of cytochrome c oxidase	20.5
R	G	Mic	Medtr4g124660.1	Sucrose synthase	102.3
	G	Mic	Medtr4g115660.1	Synaptotagmin-1	63.4
	G	Mic	Medtr4g073400.1	Synaptotagmin-7	61.2
R		Mic	Medtr2g088700.1	Syntaxin-132	34.6	[6]
R		Mic	Medtr3g055200.1	Syntaxin-52	26
R	G	Mic	Medtr1g066460.1	Syntaxin-71	29.8	[6],[33],[5]
R		Mic	Medtr4g061010.1	Tetraspanin, subgroup	32.3	[6]
R		Mic	Medtr7g114810.1	Tetratricopeptide repeat protein 35	33.7
	G	Mic	Medtr4g063550.1	THO complex subunit 4	40.8
R			Medtr5g034820.1	Threonyl-tRNA synthetase, mitochondrial	81.9
R	G	Mic	Medtr7g006560.1	Transaldolase	48.4
R		Mic	Medtr5g020850.1	Transcription factor APFI-like protein	29.1
R		Mic	Medtr3g117740.1	Translocon-associated protein subunit alpha	28.1
R	G	Mic	Medtr7g083560.1	Translocon-associated protein subunit beta	20.9	[14]
R		Mic	Medtr5g098250.1	Transmembrane emp24 domain-containing protein	24.7
	G	Mic	Medtr3g110720.1	Tubulin alpha-7 chain	49.4	[14]
	G	Mic	Medtr4g019110.1	Tubulin beta chain	50.4	[6],[5]
	G	Mic	Medtr3g113970.1	Tubulin beta chain	50.5	[6],[5]
R	G	Mic	Medtr7g084150.1	Ubiquinol-cytochrome c reductase iron-sulfur subunit	30.1	[12]
R	G		Medtr3g092130.1	Ubiquitin	14.6	[12],[6],[14]
R		Mic	Medtr8g105250.1	Ubiquitin fusion degradation protein *	35.4
	G	Mic	Medtr1g045490.1	Uncharacterized TPR repeat-containing protein At1g05150	93.3	[6]
R			Medtr5g077130.1	Universal stress protein A-like protein	18	[6]
R		Mic	Medtr4g050400.1	Unknown Protein	16.4
R	G	Mic	Medtr4g133620.1	Unknown protein	43.4
R	G	Mic	Medtr4g076030.1	Unknown protein	149.5
R	G	Mic	Medtr8g092040.1	Unknown protein	27.6
R	G		Medtr8g092670.1	Unknown protein	27.2
	G	Mic	Medtr7g074070.1	Unknown protein	36.8
R		Mic	Medtr5g096260.1	Unknown protein	22.8
R		Mic	Medtr1g019810.1	Unknown protein	25.7
R		Mic	Medtr3g105080.1	Unknown Protein	24.2
R		Mic	Medtr4g084320.1	Unknown protein	22.4
	G	Mic	Medtr5g007210.1	Unknown protein	17.9
	G	Mic	Medtr7g074120.1	Unknown protein	33.2	[12],[6]
R		Mic	AC225507_31.1 AC225517_18.1	Unknown Protein	109.8
R		Mic	AC233657_20.1	Unknown Protein	33.5	[14]
R		Mic	Medtr7g024730.1	UPF0497 membrane protein 17	20.1
	G	Mic	Medtr5g077000.1	UTP-glucose 1 phosphate uridylyltransferase	52.7
R	G	Mic	Medtr4g115970.1	Vacuolar proton-inorganic pyrophosphatase	80	[33]
R			Medtr4g027050.1	Vesicle-associated membrane protein-associated protein A	26.7
R	G	Mic	Medtr7g081010.1	V-type ATP synthase beta chain	54	[19]
R	G	Mic	Medtr4g071070.1	V-type proton ATPase 116 kDa subunit a isoform	92.6	[12],[14],[19]
R	G	Mic	Medtr7g083720.1	V-type proton ATPase subunit C	42.7	[19]
R	G	Mic	Medtr7g009590.1	V-type proton ATPase subunit d2	40.6	[14]
R	G	Mic	Medtr5g009720.1	V-type proton ATPase subunit E1	26.4	[33],[12]
R	G	Mic	Medtr8g078370.1	V-type proton ATPase subunit H	50.7	[12]
R			Medtr5g062320.1	Xylan 1 4-beta-xylosidase	85.7	[14]
R	G	Mic	Medtr3g092090.1	YSL transporter	92.8	[14],[19]
